# Supplementary material for: Ghosts of infections past: using archival samples to understand a century of monkeypox virus prevalence among host communities across space and time
Source: R Soc Open Sci. 2018 Jan 31;5(1):171089. doi: 10.1098/rsos.171089 (PMC5792900; doi:10.1098/rsos.171089)
Supplement: R code for analyses [file rsos171089supp7.txt]

####FINAL MPXV ANALYSES

setwd("~/documents/UCLA Grad Docs/Monkeypox Project/Final Analysis/")


#####(1) COMPARING MPXV INFECTION ACROSS SPECIES, COLLECTION YEAR AND MUSEUM ####
######### (1a) Finding species prevalence + 95% CI ##

MPXV_sp <- read.csv(file='MPXVPosProp_spp_CI.csv',sep=',', header=T) #read in csv file
MPXV_sp
blank <- matrix(NA,12,9) #create empty matrix to add to csv
colnames(blank) <- c("prev_G2RG", "G2RG_lowCI", "G2RG_highCI", "prev_G2RWA", "G2RWA_lowCI", "G2RWA_highCI","prev_both", "both_lowCI", "both_highCI")
MPXV_sp <- cbind(MPXV_sp,blank)
citation("Hmisc")
tapply(mydata.ALL$POS_Both, mydata.ALL$species.code, length)
#loop for calculating prevalence levels + 95% CI
for (ii in 1:length(MPXV_sp$Species)){
  MPXV_sp[ii, 6:8] <- binconf(MPXV_sp[ii,2], MPXV_sp[ii,5], alpha=0.05, method="exact") #fill in for G2R_G
  MPXV_sp[ii, 9:11] <- binconf(MPXV_sp[ii,3], MPXV_sp[ii,5], alpha=0.05, method="exact") #fill in for G2R_G
  MPXV_sp[ii, 12:14] <- binconf(MPXV_sp[ii,4], MPXV_sp[ii,5], alpha=0.05, method="exact") #fill in for G2R_G
}

write.csv(MPXV_sp, file = 'MPXVPosProp_spp_CI.csv')


###########(1b) Binomial logistical regression models 
mydata.ALL.ADM3 <- read.csv("allsamples_binnedyear_ADM3.csv", sep = ",", header = TRUE) ##csv without localities > 25 km
#subset data so include only those with species with many samples 
mydata.ALL.ADM3.subset <- subset(mydata.ALL.ADM3.subset, subset=species.co!="F_ba")
mydata.ALL.ADM3.subset <- subset(mydata.ALL.ADM3.subset, subset=species.co!="F_is")
mydata.ALL.ADM3.subset <- subset(mydata.ALL.ADM3.subset, subset=species.co!="F_leo")
mydata.ALL.ADM3.subset <- subset(mydata.ALL.ADM3.subset, subset=species.co!="F_leu")
mydata.ALL.ADM3.subset <- subset(mydata.ALL.ADM3, subset=species.co!="F_su")
mydata.ALL.ADM3.subset <- subset(mydata.ALL.ADM3.subset, subset=species.co!="F_sp")


##FULL model with spatial administrative areas
model.full_glm_spatial <- glm(POS_Both~species.co + Year + Year_bin + Museum + Nucleic.Ac + X260.280 + Month + SEX + Juvi. + NAME_3 , data=mydata.ALL.ADM3.subset, family=binomial(link="logit"))
summary(model.full_glm_spatial)
drop1(model.full_glm_spatial, test="Chisq")

      # > drop1(model.full_glm_spatial, test="Chisq")
      # Single term deletions
      # 
      # Model:
      #   POS_Both ~ species.co + Year + Year_bin + Museum + Nucleic.Ac + 
      #   X260.280 + Month + SEX + Juvi. + NAME_3
      # Df Deviance    AIC    LRT Pr(>Chi)   
      # <none>          235.00 411.00                   
      # species.co  4   243.37 411.37  8.373 0.078827 . 
      # Year        1   235.53 409.53  0.535 0.464500   
      # Year_bin   13   255.29 405.29 20.292 0.088170 . 
      # Museum      1   243.61 417.61  8.614 0.003336 **
      # Nucleic.Ac  1   235.31 409.31  0.312 0.576254   
      # X260.280    1   235.12 409.12  0.120 0.728956   
      # Month      11   253.78 407.77 18.775 0.065252 . 
      # SEX         1   240.06 414.06  5.057 0.024523 * 
      # Juvi.       2   235.28 407.28  0.285 0.867179   
      # NAME_3     51   286.52 360.52 51.522 0.453241   
      # ---
      #   Signif. codes:  0 ‘***’ 0.001 ‘**’ 0.01 ‘*’ 0.05 ‘.’ 0.1 ‘ ’ 1


#model selection: glmulti (Comparison of AIC values from various models)
library(glmulti)
citation("glmulti")

#best model:
bestmod <- glm(POS_Both~species.co+Year_bin+Museum+SEX+Month + Year, data=mydata.ALL.ADM3.subset, family=binomial(link="logit"))
summary(bestmod)

      # > summary(bestmod)
      # 
      # Call:
      #   glm(formula = POS_Both ~ species.co + Year_bin + Museum + SEX + 
      #         Month + Year, family = binomial(link = "logit"), data = mydata.ALL.ADM3.subset)
      # 
      # Deviance Residuals: 
      #   Min       1Q   Median       3Q      Max  
      # -1.4146  -0.4349  -0.1681  -0.0002   3.1722  
      # 
      # Coefficients:
      #   Estimate Std. Error z value Pr(>|z|)    
      # (Intercept)        1.990e+02  1.759e+03   0.113 0.909926    
      # species.coF_ca    -2.147e+00  8.170e-01  -2.628 0.008590 ** 
      # species.coF_co     1.126e-02  4.486e-01   0.025 0.979973    
      # species.coF_lem   -1.704e+01  2.365e+03  -0.007 0.994249    
      # species.coF_py    -1.041e+00  5.130e-01  -2.030 0.042382 *  
      # Year_bin1911-1915  1.414e+01  1.745e+03   0.008 0.993534    
      # Year_bin1916-1920  3.350e+01  2.939e+03   0.011 0.990905    
      # Year_bin1921-1925  1.573e+01  1.745e+03   0.009 0.992805    
      # Year_bin1926-1930  1.765e+01  1.745e+03   0.010 0.991927    
      # Year_bin1931-1935  1.786e+01  1.745e+03   0.010 0.991835    
      # Year_bin1936-1940  4.132e-01  2.799e+03   0.000 0.999882    
      # Year_bin1941-1945  1.703e+01  1.745e+03   0.010 0.992211    
      # Year_bin1945-1950  1.820e+01  1.745e+03   0.010 0.991676    
      # Year_bin1951-1955  1.833e+01  1.745e+03   0.011 0.991618    
      # Year_bin1956-1960  1.853e+01  1.745e+03   0.011 0.991527    
      # Year_bin1961-1965  1.957e+01  1.745e+03   0.011 0.991053    
      # Year_bin1966-1970  2.070e+01  1.745e+03   0.012 0.990532    
      # Year_bin1971-1975  4.084e+00  3.111e+03   0.001 0.998953    
      # Year_bin1991-1995  6.061e+01  1.115e+04   0.005 0.995662    
      # MuseumRMCA         4.396e+00  1.156e+00   3.803 0.000143 ***
      # SEXM              -4.167e-01  3.240e-01  -1.286 0.198462    
      # Month2            -2.872e-01  7.203e-01  -0.399 0.690095    
      # Month3            -3.939e-01  6.739e-01  -0.584 0.558892    
      # Month4             1.230e-01  6.248e-01   0.197 0.843967    
      # Month5             5.755e-02  8.605e-01   0.067 0.946679    
      # Month6             2.618e-01  6.273e-01   0.417 0.676387    
      # Month7            -7.142e-01  6.061e-01  -1.178 0.238678    
      # Month8            -3.235e-02  6.552e-01  -0.049 0.960616    
      # Month9            -5.926e-01  6.728e-01  -0.881 0.378479    
      # Month10           -1.818e+01  1.206e+03  -0.015 0.987971    
      # Month11            3.491e-01  6.835e-01   0.511 0.609529    
      # Month12           -1.316e+00  8.555e-01  -1.539 0.123875    
      # Year              -1.143e-01  1.184e-01  -0.965 0.334424    
      # ---
      #   Signif. codes:  0 ‘***’ 0.001 ‘**’ 0.01 ‘*’ 0.05 ‘.’ 0.1 ‘ ’ 1
      # 
      # (Dispersion parameter for binomial family taken to be 1)
      # 
      # Null deviance: 406.51  on 658  degrees of freedom
      # Residual deviance: 286.85  on 626  degrees of freedom
      # (240 observations deleted due to missingness)
      # AIC: 352.85
      # 
      # Number of Fisher Scoring iterations: 18


drop1(bestmod, test="Chisq") #drop one variable at a time (stepwise elimination)
      # > drop1(bestmod, test="Chisq")
      # Single term deletions
      # 
      # Model:
      #   POS_Both ~ species.co + Year_bin + Museum + SEX + Month + Year
      # Df Deviance    AIC    LRT  Pr(>Chi)    
      # <none>          286.85 352.85                     
      # species.co  4   301.62 359.62 14.766  0.005213 ** 
      #   Year_bin   14   308.44 346.44 21.585  0.087559 .  
      # Museum      1   323.55 387.55 36.695 1.381e-09 ***
      #   SEX         1   288.54 352.54  1.685  0.194290    
      # Month      11   306.02 350.02 19.167  0.058168 .  
      # Year        1   287.79 351.79  0.938  0.332667    
      # ---
      #   Signif. codes:  0 ‘***’ 0.001 ‘**’ 0.01 ‘*’ 0.05 ‘.’ 0.1 ‘ ’ 1

bestmod_dropyear <- glm(POS_Both~species.co+Year_bin+Museum+SEX+Month, data=mydata.ALL.ADM3.subset, family=binomial(link="logit"))
summary(bestmod_dropyear) #bestmodel has dropped year variable (age of specimen)
      # > summary(bestmod)
      # 
      # Call:
      #   glm(formula = POS_Both ~ species.co + Year_bin + Museum + SEX + 
      #         Month, family = binomial(link = "logit"), data = mydata.ALL.ADM3.subset)
      # 
      # Deviance Residuals: 
      #   Min       1Q   Median       3Q      Max  
      # -1.3800  -0.4354  -0.1671  -0.0002   3.2144  
      # 
      # Coefficients:
      #   Estimate Std. Error z value Pr(>|z|)    
      # (Intercept)       -1.908e+01  1.748e+03  -0.011  0.99129    
      # species.coF_ca    -2.193e+00  8.202e-01  -2.673  0.00751 ** 
      #   species.coF_co     9.487e-02  4.381e-01   0.217  0.82859    
      # species.coF_lem   -1.688e+01  2.317e+03  -0.007  0.99419    
      # species.coF_py    -1.091e+00  5.077e-01  -2.148  0.03169 *  
      #   Year_bin1911-1915  1.356e+01  1.748e+03   0.008  0.99381    
      # Year_bin1916-1920  3.200e+01  2.903e+03   0.011  0.99120    
      # Year_bin1921-1925  1.406e+01  1.748e+03   0.008  0.99358    
      # Year_bin1926-1930  1.533e+01  1.748e+03   0.009  0.99300    
      # Year_bin1931-1935  1.499e+01  1.748e+03   0.009  0.99316    
      # Year_bin1936-1940 -3.146e+00  2.767e+03  -0.001  0.99909    
      # Year_bin1941-1945  1.296e+01  1.748e+03   0.007  0.99408    
      # Year_bin1945-1950  1.357e+01  1.748e+03   0.008  0.99380    
      # Year_bin1951-1955  1.329e+01  1.748e+03   0.008  0.99393    
      # Year_bin1956-1960  1.274e+01  1.748e+03   0.007  0.99419    
      # Year_bin1961-1965  1.334e+01  1.748e+03   0.008  0.99391    
      # Year_bin1966-1970  1.395e+01  1.748e+03   0.008  0.99363    
      # Year_bin1971-1975 -3.548e+00  3.070e+03  -0.001  0.99908    
      # Year_bin1991-1995  5.074e+01  1.114e+04   0.005  0.99637    
      # MuseumRMCA         4.556e+00  1.148e+00   3.967 7.28e-05 ***
      # SEXM              -4.247e-01  3.230e-01  -1.315  0.18855    
      # Month2            -2.842e-01  7.209e-01  -0.394  0.69343    
      # Month3            -3.391e-01  6.709e-01  -0.505  0.61331    
      # Month4             6.283e-02  6.235e-01   0.101  0.91974    
      # Month5             1.071e-01  8.507e-01   0.126  0.89984    
      # Month6             2.336e-01  6.254e-01   0.374  0.70873    
      # Month7            -6.947e-01  6.031e-01  -1.152  0.24942    
      # Month8            -5.853e-02  6.547e-01  -0.089  0.92876    
      # Month9            -6.371e-01  6.749e-01  -0.944  0.34523    
      # Month10           -1.818e+01  1.196e+03  -0.015  0.98787    
      # Month11            3.584e-01  6.862e-01   0.522  0.60148    
      # Month12           -1.319e+00  8.543e-01  -1.544  0.12261    
      # ---
      #   Signif. codes:  0 ‘***’ 0.001 ‘**’ 0.01 ‘*’ 0.05 ‘.’ 0.1 ‘ ’ 1
      # 
      # (Dispersion parameter for binomial family taken to be 1)
      # 
      # Null deviance: 406.51  on 658  degrees of freedom
      # Residual deviance: 287.79  on 627  degrees of freedom
      # (240 observations deleted due to missingness)
      # AIC: 351.79
      # 
      # Number of Fisher Scoring iterations: 18

drop1(bestmod_dropyear, test="Chisq") #now see that sex should be dropped next 
      # > drop1(bestmod, test="Chisq")
      # Single term deletions
      # 
      # Model:
      #   POS_Both ~ species.co + Year_bin + Museum + SEX + Month
      # Df Deviance    AIC    LRT  Pr(>Chi)    
      # <none>          287.79 351.79                     
      # species.co  4   303.70 359.70 15.912   0.00314 ** 
      # Year_bin   14   312.54 348.54 24.749   0.03713 *  
      # Museum      1   331.96 393.96 44.168 3.014e-11 ***
      # SEX         1   289.55 351.55  1.763   0.18426    
      # Month      11   306.52 348.52 18.724   0.06623 .  
      # ---
      #   Signif. codes:  0 ‘***’ 0.001 ‘**’ 0.01 ‘*’ 0.05 ‘.’ 0.1 ‘ ’ 1
lrtest(bestmod_dropyear, bestmod)
    # > lrtest(bestmod_dropyear, bestmod)  ##not significant so can drop this variable
    # Likelihood ratio test
    # 
    # Model 1: POS_Both ~ species.co + Year_bin + Museum + SEX + Month
    # Model 2: POS_Both ~ species.co + Year_bin + Museum + SEX + Month + Year
    # #Df  LogLik Df  Chisq Pr(>Chisq)
    # 1  32 -143.90                     
    # 2  33 -143.43  1 0.9385     0.3327
bestmod_dropsex <- glm(POS_Both~species.co+Year_bin+Museum+Month, data=mydata.ALL.ADM3.subset, family=binomial(link="logit"))
summary(bestmod_dropsex) #model now without sex 
      # > summary(bestmod_dropsex) #model now without sex
      # 
      # Call:
      #   glm(formula = POS_Both ~ species.co + Year_bin + Museum + Month, 
      #       family = binomial(link = "logit"), data = mydata.ALL.ADM3.subset)
      # 
      # Deviance Residuals: 
      #   Min       1Q   Median       3Q      Max  
      # -1.2833  -0.4413  -0.2156  -0.0707   3.2914  
      # 
      # Coefficients:
      #   Estimate Std. Error z value Pr(>|z|)    
      # (Intercept)        -18.37358 1065.82651  -0.017   0.9862    
      # species.coF_ca      -1.50040    0.66411  -2.259   0.0239 *  
      # species.coF_co       0.44660    0.39209   1.139   0.2547    
      # species.coF_lem     -1.17420    1.15002  -1.021   0.3072    
      # species.coF_py      -0.96979    0.46238  -2.097   0.0360 *  
      # Year_bin1911-1915   12.92212 1065.82661   0.012   0.9903    
      # Year_bin1916-1920   14.65027 1065.82760   0.014   0.9890    
      # Year_bin1921-1925   13.10553 1065.82660   0.012   0.9902    
      # Year_bin1926-1930   13.83442 1065.82675   0.013   0.9896    
      # Year_bin1931-1935   13.83421 1065.82672   0.013   0.9896    
      # Year_bin1936-1940   12.49906 1065.82688   0.012   0.9906    
      # Year_bin1941-1945   11.53418 1065.82689   0.011   0.9914    
      # Year_bin1945-1950   12.30111 1065.82670   0.012   0.9908    
      # Year_bin1951-1955   11.81385 1065.82682   0.011   0.9912    
      # Year_bin1956-1960   11.60573 1065.82664   0.011   0.9913    
      # Year_bin1961-1965   12.40690 1065.82668   0.012   0.9907    
      # Year_bin1966-1970   11.98226 1065.82706   0.011   0.9910    
      # Year_bin1971-1975   -3.60881 1913.57503  -0.002   0.9985    
      # Year_bin1981-1985   -4.64171 3105.63186  -0.001   0.9988    
      # Year_bin1991-1995   33.44831 6609.14534   0.005   0.9960    
      # MuseumRMCA           4.44922    1.06040   4.196 2.72e-05 ***
      # Month2              -0.31529    0.67634  -0.466   0.6411    
      # Month3              -0.50205    0.62186  -0.807   0.4195    
      # Month4               0.19708    0.57254   0.344   0.7307    
      # Month5               0.54186    0.71307   0.760   0.4473    
      # Month6               0.21632    0.56739   0.381   0.7030    
      # Month7              -0.73856    0.56919  -1.298   0.1944    
      # Month8              -0.27887    0.58650  -0.475   0.6344    
      # Month9              -0.11095    0.58012  -0.191   0.8483    
      # Month10             -2.38347    1.22191  -1.951   0.0511 .  
      # Month11              0.03923    0.62810   0.062   0.9502    
      # Month12             -0.52980    0.65652  -0.807   0.4197    
      # ---
      #   Signif. codes:  0 ‘***’ 0.001 ‘**’ 0.01 ‘*’ 0.05 ‘.’ 0.1 ‘ ’ 1
      # 
      # (Dispersion parameter for binomial family taken to be 1)
      # 
      # Null deviance: 482.82  on 769  degrees of freedom
      # Residual deviance: 359.17  on 738  degrees of freedom
      # (172 observations deleted due to missingness)
      # AIC: 423.17
      # 
      # Number of Fisher Scoring iterations: 17

drop1(bestmod_dropsex, test="Chisq") ##see that month should be dropped next since now not significant
      # > drop1(bestmod_dropsex, test="Chisq") ##see that month should be dropped next since now not significant
      # Single term deletions
      # 
      # Model:
      #   POS_Both ~ species.co + Year_bin + Museum + Month
      # Df Deviance    AIC    LRT Pr(>Chi)    
      # <none>          359.17 423.17                    
      # species.co  4   372.79 428.79 13.621 0.008607 ** 
      # Year_bin   15   389.16 423.16 29.988 0.011964 *  
      # Museum      1   412.41 474.41 53.234 2.96e-13 ***
      # Month      11   371.05 413.05 11.872 0.373311    
      # ---
      #   Signif. codes:  0 ‘***’ 0.001 ‘**’ 0.01 ‘*’ 0.05 ‘.’ 0.1 ‘ ’ 1
lrtest(bestmod_dropsex, bestmod_dropyear)

bestmod_dropmonth<- glm(POS_Both~species.co+Year_bin+Museum, data=mydata.ALL.ADM3.subset, family=binomial(link="logit"))
summary(bestmod_dropmonth) #best model now with month dropped

      # > summary(bestmod_dropmonth) #best model now with month dropped
      # 
      # Call:
      #   glm(formula = POS_Both ~ species.co + Year_bin + Museum, family = binomial(link = "logit"), 
      #       data = mydata.ALL.ADM3.subset)
      # 
      # Deviance Residuals: 
      #   Min       1Q   Median       3Q      Max  
      # -1.0589  -0.4656  -0.2242  -0.0697   3.3482  
      # 
      # Coefficients:
      #   Estimate Std. Error z value Pr(>|z|)    
      # (Intercept)         -6.0202     1.2205  -4.933 8.11e-07 ***
      # species.coF_ca      -1.3964     0.6414  -2.177   0.0295 *  
      # species.coF_co       0.5114     0.3133   1.632   0.1027    
      # species.coF_lem     -0.4480     0.7309  -0.613   0.5399    
      # species.coF_py      -0.9884     0.4212  -2.347   0.0189 *  
      # Year_bin1899-1905  -17.4062  2657.0289  -0.007   0.9948    
      # Year_bin1906-1910  -13.0413  1025.7439  -0.013   0.9899    
      # Year_bin1911-1915    0.4187     0.7257   0.577   0.5640    
      # Year_bin1916-1920    0.3323     1.0574   0.314   0.7533    
      # Year_bin1921-1925    0.5427     0.6908   0.786   0.4320    
      # Year_bin1926-1930    0.3404     0.8284   0.411   0.6811    
      # Year_bin1931-1935    0.8010     0.8226   0.974   0.3301    
      # Year_bin1936-1940   -0.2174     0.7902  -0.275   0.7832    
      # Year_bin1941-1945   -1.2533     0.9947  -1.260   0.2077    
      # Year_bin1945-1950   -0.2312     0.7899  -0.293   0.7697    
      # Year_bin1951-1955   -0.9564     0.9896  -0.966   0.3338    
      # Year_bin1956-1960   -1.0849     0.7648  -1.419   0.1560    
      # Year_bin1961-1965   -0.1730     0.8194  -0.211   0.8328    
      # Year_bin1966-1970   -0.5408     1.2454  -0.434   0.6641    
      # Year_bin1971-1975  -15.8611  1667.9199  -0.010   0.9924    
      # Year_bin1981-1985  -16.9683  2917.0127  -0.006   0.9954    
      # Year_bin1991-1995   20.6119  6522.6387   0.003   0.9975    
      # MuseumRMCA           4.4225     1.0259   4.311 1.63e-05 ***
      #   ---
      #   Signif. codes:  0 ‘***’ 0.001 ‘**’ 0.01 ‘*’ 0.05 ‘.’ 0.1 ‘ ’ 1
      # 
      # (Dispersion parameter for binomial family taken to be 1)
      # 
      # Null deviance: 580.19  on 941  degrees of freedom
      # Residual deviance: 454.04  on 919  degrees of freedom
      # AIC: 500.04
      # 
      # Number of Fisher Scoring iterations: 17

drop1(bestmod_dropmonth, test="Chisq") #see the final model

      # > drop1(bestmod_dropmonth, test="Chisq") #see the final model
      # Single term deletions
      # 
      # Model:
      #   POS_Both ~ species.co + Year_bin + Museum
      #            Df Deviance    AIC    LRT  Pr(>Chi)    
      # <none>          454.04 500.04                     
      # species.co  4   471.68 509.68 17.643  0.001449 ** 
      # Year_bin   17   491.17 503.17 37.134  0.003227 ** 
      # Museum      1   526.01 570.01 71.970 < 2.2e-16 ***
      #   ---
      #   Signif. codes:  0 ‘***’ 0.001 ‘**’ 0.01 ‘*’ 0.05 ‘.’ 0.1 ‘ ’ 1

library(lmtest)
lrtest(bestmod_dropmonth, bestmod_dropyear)

##Compare Tukeys" 
library(multcomp)
summary(glht(bestmod_dropmonth, mcp(species.co="Tukey")))
      # > summary(glht(bestmod_dropmonth, mcp(species.co="Tukey")))
      # 
      # Simultaneous Tests for General Linear Hypotheses
      # 
      # Multiple Comparisons of Means: Tukey Contrasts
      # 
      # 
      # Fit: glm(formula = POS_Both ~ species.co + Year_bin + Museum, family = binomial(link = "logit"), 
      #          data = mydata.ALL.ADM3.subset)
      # 
      # Linear Hypotheses:
      #                   Estimate Std. Error z value Pr(>|z|)  
      # F_ca - F_an == 0   -1.3964     0.6414  -2.177   0.1694  
      # F_co - F_an == 0    0.5114     0.3133   1.632   0.4472  
      # F_lem - F_an == 0  -0.4480     0.7309  -0.613   0.9695  
      # F_py - F_an == 0   -0.9884     0.4212  -2.347   0.1159  
      # F_co - F_ca == 0    1.9078     0.6629   2.878   0.0282 *
      # F_lem - F_ca == 0   0.9484     0.9439   1.005   0.8375  
      # F_py - F_ca == 0    0.4080     0.7228   0.564   0.9774  
      # F_lem - F_co == 0  -0.9594     0.7353  -1.305   0.6625  
      # F_py - F_co == 0   -1.4998     0.4844  -3.096   0.0146 *
      # F_py - F_lem == 0  -0.5404     0.8169  -0.662   0.9598  
      # ---
      #   Signif. codes:  0 ‘***’ 0.001 ‘**’ 0.01 ‘*’ 0.05 ‘.’ 0.1 ‘ ’ 1
      # (Adjusted p values reported -- single-step method)

summary(glht(bestmod_dropmonth, mcp(Year_bin="Tukey")))
      # > summary(glht(bestmod_dropmonth, mcp(Year_bin="Tukey")))
      # 
      # Simultaneous Tests for General Linear Hypotheses
      # 
      # Multiple Comparisons of Means: Tukey Contrasts
      # 
      # 
      # Fit: glm(formula = POS_Both ~ species.co + Year_bin + Museum, family = binomial(link = "logit"), 
      #          data = mydata.ALL.ADM3.subset)
      # 
      # Linear Hypotheses:
      #                             Estimate Std. Error z value Pr(>|z|)  
      # 1899-1905 -  == 0          -1.741e+01  2.657e+03  -0.007   1.0000  
      # 1906-1910 -  == 0          -1.304e+01  1.026e+03  -0.013   1.0000  
      # 1911-1915 -  == 0           4.187e-01  7.257e-01   0.577   1.0000  
      # 1916-1920 -  == 0           3.323e-01  1.057e+00   0.314   1.0000  
      # 1921-1925 -  == 0           5.427e-01  6.908e-01   0.786   1.0000  
      # 1926-1930 -  == 0           3.404e-01  8.284e-01   0.411   1.0000  
      # 1931-1935 -  == 0           8.010e-01  8.226e-01   0.974   0.9999  
      # 1936-1940 -  == 0          -2.174e-01  7.902e-01  -0.275   1.0000  
      # 1941-1945 -  == 0          -1.253e+00  9.947e-01  -1.260   0.9969  
      # 1945-1950 -  == 0          -2.312e-01  7.899e-01  -0.293   1.0000  
      # 1951-1955 -  == 0          -9.564e-01  9.896e-01  -0.966   0.9999  
      # 1956-1960 -  == 0          -1.085e+00  7.648e-01  -1.419   0.9886  
      # 1961-1965 -  == 0          -1.730e-01  8.194e-01  -0.211   1.0000  
      # 1966-1970 -  == 0          -5.408e-01  1.245e+00  -0.434   1.0000  
      # 1971-1975 -  == 0          -1.586e+01  1.668e+03  -0.010   1.0000  
      # 1981-1985 -  == 0          -1.697e+01  2.917e+03  -0.006   1.0000  
      # 1991-1995 -  == 0           2.061e+01  6.523e+03   0.003   1.0000  
      # 1906-1910 - 1899-1905 == 0  4.365e+00  2.848e+03   0.002   1.0000  
      # 1911-1915 - 1899-1905 == 0  1.782e+01  2.657e+03   0.007   1.0000  
      # 1916-1920 - 1899-1905 == 0  1.774e+01  2.657e+03   0.007   1.0000  
      # 1921-1925 - 1899-1905 == 0  1.795e+01  2.657e+03   0.007   1.0000  
      # 1926-1930 - 1899-1905 == 0  1.775e+01  2.657e+03   0.007   1.0000  
      # 1931-1935 - 1899-1905 == 0  1.821e+01  2.657e+03   0.007   1.0000  
      # 1936-1940 - 1899-1905 == 0  1.719e+01  2.657e+03   0.006   1.0000  
      # 1941-1945 - 1899-1905 == 0  1.615e+01  2.657e+03   0.006   1.0000  
      # 1945-1950 - 1899-1905 == 0  1.717e+01  2.657e+03   0.006   1.0000  
      # 1951-1955 - 1899-1905 == 0  1.645e+01  2.657e+03   0.006   1.0000  
      # 1956-1960 - 1899-1905 == 0  1.632e+01  2.657e+03   0.006   1.0000  
      # 1961-1965 - 1899-1905 == 0  1.723e+01  2.657e+03   0.006   1.0000  
      # 1966-1970 - 1899-1905 == 0  1.687e+01  2.657e+03   0.006   1.0000  
      # 1971-1975 - 1899-1905 == 0  1.545e+00  3.137e+03   0.000   1.0000  
      # 1981-1985 - 1899-1905 == 0  4.379e-01  3.946e+03   0.000   1.0000  
      # 1991-1995 - 1899-1905 == 0  3.802e+01  7.043e+03   0.005   1.0000  
      # 1911-1915 - 1906-1910 == 0  1.346e+01  1.026e+03   0.013   1.0000  
      # 1916-1920 - 1906-1910 == 0  1.337e+01  1.026e+03   0.013   1.0000  
      # 1921-1925 - 1906-1910 == 0  1.358e+01  1.026e+03   0.013   1.0000  
      # 1926-1930 - 1906-1910 == 0  1.338e+01  1.026e+03   0.013   1.0000  
      # 1931-1935 - 1906-1910 == 0  1.384e+01  1.026e+03   0.013   1.0000  
      # 1936-1940 - 1906-1910 == 0  1.282e+01  1.026e+03   0.013   1.0000  
      # 1941-1945 - 1906-1910 == 0  1.179e+01  1.026e+03   0.011   1.0000  
      # 1945-1950 - 1906-1910 == 0  1.281e+01  1.026e+03   0.012   1.0000  
      # 1951-1955 - 1906-1910 == 0  1.208e+01  1.026e+03   0.012   1.0000  
      # 1956-1960 - 1906-1910 == 0  1.196e+01  1.026e+03   0.012   1.0000  
      # 1961-1965 - 1906-1910 == 0  1.287e+01  1.026e+03   0.013   1.0000  
      # 1966-1970 - 1906-1910 == 0  1.250e+01  1.026e+03   0.012   1.0000  
      # 1971-1975 - 1906-1910 == 0 -2.820e+00  1.958e+03  -0.001   1.0000  
      # 1981-1985 - 1906-1910 == 0 -3.927e+00  3.092e+03  -0.001   1.0000  
      # 1991-1995 - 1906-1910 == 0  3.365e+01  6.603e+03   0.005   1.0000  
      # 1916-1920 - 1911-1915 == 0 -8.640e-02  8.889e-01  -0.097   1.0000  
      # 1921-1925 - 1911-1915 == 0  1.240e-01  4.065e-01   0.305   1.0000  
      # 1926-1930 - 1911-1915 == 0 -7.826e-02  5.876e-01  -0.133   1.0000  
      # 1931-1935 - 1911-1915 == 0  3.823e-01  6.065e-01   0.630   1.0000  
      # 1936-1940 - 1911-1915 == 0 -6.361e-01  5.484e-01  -1.160   0.9989  
      # 1941-1945 - 1911-1915 == 0 -1.672e+00  8.442e-01  -1.981   0.8013  
      # 1945-1950 - 1911-1915 == 0 -6.499e-01  5.521e-01  -1.177   0.9987  
      # 1951-1955 - 1911-1915 == 0 -1.375e+00  7.917e-01  -1.737   0.9236  
      # 1956-1960 - 1911-1915 == 0 -1.504e+00  4.908e-01  -3.063   0.1095  
      # 1961-1965 - 1911-1915 == 0 -5.917e-01  5.616e-01  -1.054   0.9997  
      # 1966-1970 - 1911-1915 == 0 -9.595e-01  1.093e+00  -0.878   1.0000  
      # 1971-1975 - 1911-1915 == 0 -1.628e+01  1.668e+03  -0.010   1.0000  
      # 1981-1985 - 1911-1915 == 0 -1.739e+01  2.917e+03  -0.006   1.0000  
      # 1991-1995 - 1911-1915 == 0  2.019e+01  6.523e+03   0.003   1.0000  
      # 1921-1925 - 1916-1920 == 0  2.104e-01  8.563e-01   0.246   1.0000  
      # 1926-1930 - 1916-1920 == 0  8.139e-03  9.842e-01   0.008   1.0000  
      # 1931-1935 - 1916-1920 == 0  4.687e-01  9.801e-01   0.478   1.0000  
      # 1936-1940 - 1916-1920 == 0 -5.497e-01  9.026e-01  -0.609   1.0000  
      # 1941-1945 - 1916-1920 == 0 -1.586e+00  1.124e+00  -1.411   0.9890  
      # 1945-1950 - 1916-1920 == 0 -5.635e-01  9.523e-01  -0.592   1.0000  
      # 1951-1955 - 1916-1920 == 0 -1.289e+00  1.123e+00  -1.147   0.9990  
      # 1956-1960 - 1916-1920 == 0 -1.417e+00  9.292e-01  -1.525   0.9758  
      # 1961-1965 - 1916-1920 == 0 -5.053e-01  9.758e-01  -0.518   1.0000  
      # 1966-1970 - 1916-1920 == 0 -8.731e-01  1.333e+00  -0.655   1.0000  
      # 1971-1975 - 1916-1920 == 0 -1.619e+01  1.668e+03  -0.010   1.0000  
      # 1981-1985 - 1916-1920 == 0 -1.730e+01  2.917e+03  -0.006   1.0000  
      # 1991-1995 - 1916-1920 == 0  2.028e+01  6.523e+03   0.003   1.0000  
      # 1926-1930 - 1921-1925 == 0 -2.023e-01  5.698e-01  -0.355   1.0000  
      # 1931-1935 - 1921-1925 == 0  2.583e-01  5.621e-01   0.460   1.0000  
      # 1936-1940 - 1921-1925 == 0 -7.602e-01  5.100e-01  -1.490   0.9808  
      # 1941-1945 - 1921-1925 == 0 -1.796e+00  7.914e-01  -2.269   0.5890  
      # 1945-1950 - 1921-1925 == 0 -7.740e-01  5.153e-01  -1.502   0.9792  
      # 1951-1955 - 1921-1925 == 0 -1.499e+00  7.881e-01  -1.902   0.8481  
      # 1956-1960 - 1921-1925 == 0 -1.628e+00  4.751e-01  -3.426   0.0361 *
      # 1961-1965 - 1921-1925 == 0 -7.157e-01  5.576e-01  -1.284   0.9962  
      # 1966-1970 - 1921-1925 == 0 -1.084e+00  1.091e+00  -0.994   0.9999  
      # 1971-1975 - 1921-1925 == 0 -1.640e+01  1.668e+03  -0.010   1.0000  
      # 1981-1985 - 1921-1925 == 0 -1.751e+01  2.917e+03  -0.006   1.0000  
      # 1991-1995 - 1921-1925 == 0  2.007e+01  6.523e+03   0.003   1.0000  
      # 1931-1935 - 1926-1930 == 0  4.606e-01  7.239e-01   0.636   1.0000  
      # 1936-1940 - 1926-1930 == 0 -5.579e-01  6.839e-01  -0.816   1.0000  
      # 1941-1945 - 1926-1930 == 0 -1.594e+00  9.259e-01  -1.721   0.9278  
      # 1945-1950 - 1926-1930 == 0 -5.717e-01  6.844e-01  -0.835   1.0000  
      # 1951-1955 - 1926-1930 == 0 -1.297e+00  8.951e-01  -1.449   0.9856  
      # 1956-1960 - 1926-1930 == 0 -1.425e+00  6.435e-01  -2.215   0.6305  
      # 1961-1965 - 1926-1930 == 0 -5.134e-01  7.005e-01  -0.733   1.0000  
      # 1966-1970 - 1926-1930 == 0 -8.813e-01  1.169e+00  -0.754   1.0000  
      # 1971-1975 - 1926-1930 == 0 -1.620e+01  1.668e+03  -0.010   1.0000  
      # 1981-1985 - 1926-1930 == 0 -1.731e+01  2.917e+03  -0.006   1.0000  
      # 1991-1995 - 1926-1930 == 0  2.027e+01  6.523e+03   0.003   1.0000  
      # 1936-1940 - 1931-1935 == 0 -1.018e+00  6.817e-01  -1.494   0.9802  
      # 1941-1945 - 1931-1935 == 0 -2.054e+00  9.105e-01  -2.256   0.5982  
      # 1945-1950 - 1931-1935 == 0 -1.032e+00  6.786e-01  -1.521   0.9767  
      # 1951-1955 - 1931-1935 == 0 -1.757e+00  9.036e-01  -1.945   0.8229  
      # 1956-1960 - 1931-1935 == 0 -1.886e+00  6.516e-01  -2.895   0.1713  
      # 1961-1965 - 1931-1935 == 0 -9.740e-01  7.159e-01  -1.361   0.9926  
      # 1966-1970 - 1931-1935 == 0 -1.342e+00  1.178e+00  -1.139   0.9991  
      # 1971-1975 - 1931-1935 == 0 -1.666e+01  1.668e+03  -0.010   1.0000  
      # 1981-1985 - 1931-1935 == 0 -1.777e+01  2.917e+03  -0.006   1.0000  
      # 1991-1995 - 1931-1935 == 0  1.981e+01  6.523e+03   0.003   1.0000  
      # 1941-1945 - 1936-1940 == 0 -1.036e+00  8.849e-01  -1.171   0.9987  
      # 1945-1950 - 1936-1940 == 0 -1.380e-02  6.392e-01  -0.022   1.0000  
      # 1951-1955 - 1936-1940 == 0 -7.389e-01  8.700e-01  -0.849   1.0000  
      # 1956-1960 - 1936-1940 == 0 -8.675e-01  6.030e-01  -1.439   0.9867  
      # 1961-1965 - 1936-1940 == 0  4.443e-02  6.695e-01   0.066   1.0000  
      # 1966-1970 - 1936-1940 == 0 -3.234e-01  1.149e+00  -0.281   1.0000  
      # 1971-1975 - 1936-1940 == 0 -1.564e+01  1.668e+03  -0.009   1.0000  
      # 1981-1985 - 1936-1940 == 0 -1.675e+01  2.917e+03  -0.006   1.0000  
      # 1991-1995 - 1936-1940 == 0  2.083e+01  6.523e+03   0.003   1.0000  
      # 1945-1950 - 1941-1945 == 0  1.022e+00  8.855e-01   1.154   0.9989  
      # 1951-1955 - 1941-1945 == 0  2.969e-01  1.079e+00   0.275   1.0000  
      # 1956-1960 - 1941-1945 == 0  1.683e-01  8.761e-01   0.192   1.0000  
      # 1961-1965 - 1941-1945 == 0  1.080e+00  9.250e-01   1.168   0.9988  
      # 1966-1970 - 1941-1945 == 0  7.125e-01  1.312e+00   0.543   1.0000  
      # 1971-1975 - 1941-1945 == 0 -1.461e+01  1.668e+03  -0.009   1.0000  
      # 1981-1985 - 1941-1945 == 0 -1.572e+01  2.917e+03  -0.005   1.0000  
      # 1991-1995 - 1941-1945 == 0  2.187e+01  6.523e+03   0.003   1.0000  
      # 1951-1955 - 1945-1950 == 0 -7.251e-01  8.577e-01  -0.845   1.0000  
      # 1956-1960 - 1945-1950 == 0 -8.537e-01  5.979e-01  -1.428   0.9875  
      # 1961-1965 - 1945-1950 == 0  5.823e-02  6.685e-01   0.087   1.0000  
      # 1966-1970 - 1945-1950 == 0 -3.096e-01  1.139e+00  -0.272   1.0000  
      # 1971-1975 - 1945-1950 == 0 -1.563e+01  1.668e+03  -0.009   1.0000  
      # 1981-1985 - 1945-1950 == 0 -1.674e+01  2.917e+03  -0.006   1.0000  
      # 1991-1995 - 1945-1950 == 0  2.084e+01  6.523e+03   0.003   1.0000  
      # 1956-1960 - 1951-1955 == 0 -1.286e-01  8.293e-01  -0.155   1.0000  
      # 1961-1965 - 1951-1955 == 0  7.834e-01  8.770e-01   0.893   1.0000  
      # 1966-1970 - 1951-1955 == 0  4.155e-01  1.271e+00   0.327   1.0000  
      # 1971-1975 - 1951-1955 == 0 -1.490e+01  1.668e+03  -0.009   1.0000  
      # 1981-1985 - 1951-1955 == 0 -1.601e+01  2.917e+03  -0.005   1.0000  
      # 1991-1995 - 1951-1955 == 0  2.157e+01  6.523e+03   0.003   1.0000  
      # 1961-1965 - 1956-1960 == 0  9.119e-01  6.209e-01   1.469   0.9834  
      # 1966-1970 - 1956-1960 == 0  5.441e-01  1.122e+00   0.485   1.0000  
      # 1971-1975 - 1956-1960 == 0 -1.478e+01  1.668e+03  -0.009   1.0000  
      # 1981-1985 - 1956-1960 == 0 -1.588e+01  2.917e+03  -0.005   1.0000  
      # 1991-1995 - 1956-1960 == 0  2.170e+01  6.523e+03   0.003   1.0000  
      # 1966-1970 - 1961-1965 == 0 -3.678e-01  1.156e+00  -0.318   1.0000  
      # 1971-1975 - 1961-1965 == 0 -1.569e+01  1.668e+03  -0.009   1.0000  
      # 1981-1985 - 1961-1965 == 0 -1.680e+01  2.917e+03  -0.006   1.0000  
      # 1991-1995 - 1961-1965 == 0  2.078e+01  6.523e+03   0.003   1.0000  
      # 1971-1975 - 1966-1970 == 0 -1.532e+01  1.668e+03  -0.009   1.0000  
      # 1981-1985 - 1966-1970 == 0 -1.643e+01  2.917e+03  -0.006   1.0000  
      # 1991-1995 - 1966-1970 == 0  2.115e+01  6.523e+03   0.003   1.0000  
      # 1981-1985 - 1971-1975 == 0 -1.107e+00  3.360e+03   0.000   1.0000  
      # 1991-1995 - 1971-1975 == 0  3.647e+01  6.733e+03   0.005   1.0000  
      # 1991-1995 - 1981-1985 == 0  3.758e+01  7.145e+03   0.005   1.0000  
      # ---
      #   Signif. codes:  0 ‘***’ 0.001 ‘**’ 0.01 ‘*’ 0.05 ‘.’ 0.1 ‘ ’ 1
      # (Adjusted p values reported -- single-step method)


summary(glht(bestmod_dropmonth, mcp(Museum="Tukey")))
      # > summary(glht(bestmod_dropmonth, mcp(Museum="Tukey")))
      # 
      # Simultaneous Tests for General Linear Hypotheses
      # 
      # Multiple Comparisons of Means: Tukey Contrasts
      # 
      # 
      # Fit: glm(formula = POS_Both ~ species.co + Year_bin + Museum, family = binomial(link = "logit"), 
      #          data = mydata.ALL.ADM3.subset)
      # 
      # Linear Hypotheses:
      #                 Estimate Std. Error z value Pr(>|z|)    
      # RMCA - AMNH == 0    4.422      1.026   4.311 1.63e-05 ***
      #   ---
      #   Signif. codes:  0 ‘***’ 0.001 ‘**’ 0.01 ‘*’ 0.05 ‘.’ 0.1 ‘ ’ 1
      # (Adjusted p values reported -- single-step method)
  
### Bin with different years to make sure binning process has no effect on collection year significance 
  
mydata.ALL.AMD3_yrorder <- mydata.ALL.ADM3.subset[order(mydata.ALL.ADM3.subset$Year),]
head(mydata.ALL.AMD3_yrorder)

brk.pts <- seq(1898, 1993, len=20)
brk.pts
mydata.ALL.AMD3_yrorder$grp20 <- cut(mydata.ALL.AMD3_yrorder$Year, brk.pts, labels=F)
mydata.ALL.AMD3_yrorder$grp20 <- as.factor(mydata.ALL.AMD3_yrorder$grp20)
colnames(mydata.ALL.AMD3_yrorder)

brk.pts <- seq(1898, 1993, len=10)
brk.pts
mydata.ALL.AMD3_yrorder$grp10 <- cut(mydata.ALL.AMD3_yrorder$Year, brk.pts, labels=F)
mydata.ALL.AMD3_yrorder$grp10 <- as.factor(mydata.ALL.AMD3_yrorder$grp10)

bestmod_grp10<- glm(POS_Both~species.co+grp10+Museum, data=mydata.ALL.AMD3_yrorder, family=binomial(link="logit"))
summary(bestmod_grp10)
drop1(bestmod_grp10, test="Chisq")
summary(glht(bestmod_grp10, mcp(grp10="Tukey")))
      # > brk.pts: [1] 1898.000 [2] 1908.556 [3] 1919.111 [4] 1929.667 [5] 1940.222 [6] 1950.778 [7] 1961.333 1971.889 1982.444 1993.000
      # 6 - 2 == 0   -1.18905    0.41359  -2.875   0.0625 .  ##1909-1919 vs. 1951-1961
      # 6 - 3 == 0   -1.29626    0.38611  -3.357   0.0134 * # 1920-1929 vs. 1951-1961
  
  bestmod_grp12<- glm(POS_Both~species.co+grp12+Museum, data=mydata.ALL.AMD3_yrorder, family=binomial(link="logit"))
summary(bestmod_grp12)
drop1(bestmod_grp12, test="Chisq")
summary(glht(bestmod_grp12, mcp(grp12="Tukey")))
      # > brk.pts
      # [1] 1898.000 [2]1906.636 [3] 1915.273 [4] 1923.909 1932.545 1941.182 [7] 1949.818 1958.455 1967.091 1975.727 1984.364 1993.000
      #   7 - 3 == 0   -2.113e+00  5.470e-01  -3.863    <0.01 ** # 1916-1923 vs. 1950-1958
      #   7 - 4 == 0   -1.782e+00  5.732e-01  -3.110   0.0414 * # 1924-1932 vs. 1950-1958
  
  bestmod_grp13<- glm(POS_Both~species.co+grp13+Museum, data=mydata.ALL.AMD3_yrorder, family=binomial(link="logit"))
summary(bestmod_grp13)
drop1(bestmod_grp13, test="Chisq")
summary(glht(bestmod_grp13, mcp(grp13="Tukey")))
      # [1] 1898.000 1905.917 1913.833 [4] 1921.750 1929.667 1937.583 1945.500 [8] 1953.417 1961.333 1969.250 1977.167 1985.083 1993.000
      # 8 - 4 == 0     -1.36874    0.43595  -3.140   0.0445 * #1922-1929 vs. 1954-1961
        
bestmod_grp15<- glm(POS_Both~species.co+grp15+Museum, data=mydata.ALL.AMD3_yrorder, family=binomial(link="logit"))
summary(bestmod_grp15)
drop1(bestmod_grp15, test="Chisq")
summary(glht(bestmod_grp15, mcp(grp15="Tukey")))
      # > brk.pts
      # [1] 1898.000 1904.786 1911.571 [4] 1918.357 [5] 1925.143 1931.929 1938.714 1945.500 [9] 1952.286 [10] 1959.071 1965.857 1972.643 1979.429
      # [14] 1986.214 1993.000
      # 9 - 4 == 0     -1.63020    0.53283  -3.059    0.070 . #1919-1925 vs. 1953-1959

bestmod_grp20<- glm(POS_Both~species.co+grp20+Museum, data=mydata.ALL.AMD3_yrorder, family=binomial(link="logit"))
summary(bestmod_grp20)
drop1(bestmod_grp20, test="Chisq")
summary(glht(bestmod_grp20, mcp(grp20="Tukey")))
      # > brk.pts
      # [1] 1898 1903 [3] 1908 1913 [5] 1918 1923 [7] 1928 1933 [9] 1938 1943 [11] 1948 1953 [13]1958 1963 [15]1968 1973 [17]1978 1983 [19]1988 1993
      # 12 - 5 == 0    -2.17211    0.66280  -3.277   0.0593 . # 1918-1922 vs. 1953-1957


######## (2) COMPARING HOST COMMUNITY COMPOSITION TO MPXV INFECTION ###############
############control for museum and collection period by including those as random variables, also offset by exposure variable to account for sample size ###
## Good hosts <- Fan + Fco only distributions
## PosHosts <- Fan, Fca, Fco, Flem, Fpy distributions
## PosHosts Historically <- found positive at some point <- Fan Fca, Fco Fis Flem Fpy Hgam H rufo
## Helio <- heliosciurus distributions
## Funi <- all funscurius distributions

library(lmtest)
mydata.yrADM3.museum <- read.csv("Yearbin_Museum_Locality_ADM3.csv")
colnames(mydata.yrADM3.museum)

logit.museum1 <- glmer(POS_Both ~ species.code + Museum + (1|Year_bin), data = mydata.mu.overlap.ALL, family=binomial)
summary(logit.museum1)
drop1(logit.museum1, test="Chisq")

## Comparison of F anerythrus to presence/absence other potential host species across an administrative area
poisson_global_Fan1 <-  glmer(F_an_POS ~ Fbamean + Fcamean +  Fcomean  +  Fpymean +  Funimean + Heliomean +
                                Allspmean + goodmean   + pos_mean + pHistmean   +  (1 | year_bin) + (1|Museum), offset = (log(F_an_Tot)), na.action = "na.fail", data = mydata.yrADM3.museum, subset=F_an_Tot>0, family = poisson(link=log))
summary(poisson_global_Fan1)
      # > summary(poisson_global_Fan1)
      # Generalized linear mixed model fit by maximum likelihood (Laplace Approximation) ['glmerMod']
      # Family: poisson  ( log )
      # Formula: F_an_POS ~ Fbamean + Fcamean + Fcomean + Fpymean + Funimean +  
      #   Heliomean + Allspmean + goodmean + pos_mean + pHistmean +      (1 | year_bin) + (1 | Museum)
      # Data: mydata.yrADM3.museum
      # Offset: (log(F_an_Tot))
      # Subset: F_an_Tot > 0
      # 
      # AIC      BIC   logLik deviance df.resid 
      # 134.6    162.3    -55.3    110.6       62 
      # 
      # Scaled residuals: 
      #   Min      1Q  Median      3Q     Max 
      # -1.1526 -0.4698 -0.3315  0.2107  2.4636 
      # 
      # Random effects:
      #   Groups   Name        Variance Std.Dev.
      # year_bin (Intercept) 0.2564   0.5063  
      # Museum   (Intercept) 0.9318   0.9653  
      # Number of obs: 74, groups:  year_bin, 16; Museum, 2
      # 
      # Fixed effects:
      #   Estimate Std. Error z value Pr(>|z|)
      # (Intercept)    -1.9907     2.1304  -0.934    0.350
      # Fbamean     -2297.2830 18629.3678  -0.123    0.902
      # Fcamean      3152.2141 27310.1252   0.115    0.908
      # Fcomean         0.1467     3.5346   0.042    0.967
      # Fpymean      3154.6384 27310.3442   0.116    0.908
      # Funimean     2288.8039 18625.8635   0.123    0.902
      # Heliomean       0.5846     3.8399   0.152    0.879
      # goodmean     3152.1906 27308.7539   0.115    0.908
      # pos_mean    -5438.7897 45214.7885  -0.120    0.904
      # pHistmean      -2.7807     5.7299  -0.485    0.627
      # 
      # Correlation of Fixed Effects:
      #   (Intr) Fbamen Fcamen Fcomen Fpymen Funimn Helimn goodmn pos_mn
      # Fbamean   -0.317                                                        
      # Fcamean    0.297 -0.935                                                 
      # Fcomean   -0.130 -0.513  0.480                                          
      # Fpymean    0.297 -0.935  1.000  0.480                                   
      # Funimean   0.317 -1.000  0.935  0.513  0.935                            
      # Heliomean -0.213  0.101 -0.095 -0.185 -0.095 -0.101                     
      # goodmean   0.297 -0.935  1.000  0.480  1.000  0.935 -0.095              
      # pos_mean  -0.310  0.977 -0.989 -0.501 -0.989 -0.977  0.099 -0.989       
      # pHistmean -0.316 -0.075  0.070  0.577  0.070  0.075 -0.729  0.070 -0.073
poisson_modsel_Fan_mu <- dredge(poisson_global_Fan1, extra = c("R^2", F=function(x)summary(x)$fstatistic[[1]]), fixed = ~(1|year_bin)+(1|Museum), m.max = 2)
summary(poisson_modsel_Fan_mu)
poisson_modsel_Fan_mu
plot(poisson_modsel_Fan_mu)


## Comparison of F congicus to presence/absence other potential host species across an administrative area
poisson_global_Fco_mu <-  glmer(F_co_POS ~ Fanmean  + Fbamean + Fcamean +  Fpymean +  Funimean + Heliomean +
                                  Allspmean + goodmean   + pos_mean + pHistmean   +  (1 | year_bin) + (1|Museum), offset = (log(F_co_Tot)), na.action = "na.fail", data = mydata.yrADM3.museum, subset=F_co_Tot>0, family = poisson(link=log))


summary(poisson_global_Fco_mu)

      # > summary(poisson_global_Fco_mu)
      # Generalized linear mixed model fit by maximum likelihood (Laplace Approximation) ['glmerMod']
      # Family: poisson  ( log )
      # Formula: F_co_POS ~ Fanmean + Fbamean + Fcamean + Fpymean + Funimean +  
      #   Heliomean + Allspmean + goodmean + pos_mean + pHistmean +      (1 | year_bin) + (1 | Museum)
      # Data: mydata.yrADM3.museum
      # Offset: (log(F_co_Tot))
      # Subset: F_co_Tot > 0
      # 
      # AIC      BIC   logLik deviance df.resid 
      # 95.9    117.0    -37.9     75.9       51 
      # 
      # Scaled residuals: 
      #   Min       1Q   Median       3Q      Max 
      # -1.12832 -0.49055 -0.08149 -0.00318  1.71067 
      # 
      # Random effects:
      #   Groups   Name        Variance Std.Dev.
      # year_bin (Intercept)  0.1078  0.3284  
      # Museum   (Intercept) 22.8106  4.7760  
      # Number of obs: 61, groups:  year_bin, 14; Museum, 2
      # 
      # Fixed effects:
      #   Estimate Std. Error z value Pr(>|z|)
      # (Intercept) -1.004e+01  6.843e+00  -1.468    0.142
      # Fanmean     -3.048e+00  4.999e+00  -0.610    0.542
      # Fbamean     -3.805e+02  3.025e+04  -0.013    0.990
      # Fcamean     -5.212e+02  7.118e+07   0.000    1.000
      # Fpymean     -3.774e+02  3.025e+04  -0.012    0.990
      # Funimean     3.768e+02  3.025e+04   0.012    0.990
      # Heliomean    3.899e+00  3.939e+00   0.990    0.322
      # goodmean    -3.733e+02  3.025e+04  -0.012    0.990
      # 
      # Correlation of Fixed Effects:
      #   (Intr) Fanmen Fbamen Fcamen Fpymen Funimn Helimn
      # Fanmean    0.585                                          
      # Fbamean   -0.433  0.021                                   
      # Fcamean    0.000  0.000  0.000                            
      # Fpymean   -0.433  0.021  1.000  0.000                     
      # Funimean   0.433 -0.021 -1.000  0.000 -1.000              
      # Heliomean -0.820 -0.521  0.602  0.000  0.602 -0.602       
      # goodmean  -0.433  0.021  1.000  0.000  1.000 -1.000  0.602
poisson_modsel_Fco_mu <- dredge(poisson_global_Fco_mu, extra = c("R^2", F=function(x)summary(x)$fstatistic[[1]]), fixed = ~(1|year_bin)+(1|Museum), m.max = 2)
summary(poisson_modsel_Fco_mu)
poisson_modsel_Fco_mu
plot(poisson_modsel_Fco_mu)

poisson_global_Fco_Nomu <-  glmer(F_co_POS ~ Fanmean  + Fbamean + Fcamean +  Fpymean +  Funimean + Heliomean +
                                  Allspmean + goodmean   + pos_mean + pHistmean   +  (1 | year_bin), offset = (log(F_co_Tot)), na.action = "na.fail", data = mydata.yrADM3.museum, subset=F_co_Tot>0, family = poisson(link=log))


summary(poisson_global_Fco_Nomu)
poisson_modsel_Fco_Nomu <- dredge(poisson_global_Fco_Nomu, extra = c("R^2", F=function(x)summary(x)$fstatistic[[1]]), fixed = ~(1|year_bin), m.max = 1)
summary(poisson_modsel_Fco_Nomu)
poisson_modsel_Fco_Nomu
plot(poisson_modsel_Fco_mu)

## For all of F. congicus compared to F an 
poisson_Fco_mu <-  glmer(F_co_POS ~ Fanmean    +  (1 | year_bin), offset = (log(F_co_Tot)), na.action = "na.fail", data = mydata.yrADM3.museum, subset=F_co_Tot>0, family = poisson(link=log))
summary(poisson_Fco_mu)
      # > summary(poisson_Fco_mu)
      # Generalized linear mixed model fit by maximum likelihood (Laplace Approximation) ['glmerMod']
      # Family: poisson  ( log )
      # Formula: F_co_POS ~ Fanmean + (1 | year_bin)
      # Data: mydata.yrADM3.museum
      # Offset: (log(F_co_Tot))
      # Subset: F_co_Tot > 0
      # 
      # AIC      BIC   logLik deviance df.resid 
      # 95.2    101.6    -44.6     89.2       58 
      # 
      # Scaled residuals: 
      #   Min      1Q  Median      3Q     Max 
      # -1.1634 -0.4292 -0.3073 -0.1356  1.8465 
      # 
      # Random effects:
      #   Groups   Name        Variance Std.Dev.
      # year_bin (Intercept) 1.798    1.341   
      # Number of obs: 61, groups:  year_bin, 14
      # 
      # Fixed effects:
      #   Estimate Std. Error z value Pr(>|z|)    
      # (Intercept)  -4.4240     0.9699  -4.561 5.08e-06 ***
      #   Fanmean       2.9129     0.8584   3.393  0.00069 ***
      #   ---
      #   Signif. codes:  0 ‘***’ 0.001 ‘**’ 0.01 ‘*’ 0.05 ‘.’ 0.1 ‘ ’ 1
      # 
      # Correlation of Fixed Effects:
      #   (Intr)
      # Fanmean -0.848
anova(poisson_Fco_mu)
      # > anova(poisson_Fco_mu)
      # Analysis of Variance Table
      # Df Sum Sq Mean Sq F value
      # Fanmean  1 15.999  15.999  15.999


drop1(poisson_Fco_mu, test="Chisq")
      # > drop1(poisson_Fco_mu, test="Chisq")
      # Single term deletions
      # 
      # Model:
      #   F_co_POS ~ Fanmean + (1 | year_bin)
      # Df     AIC    LRT   Pr(Chi)    
      # <none>      95.249                     
      # Fanmean  1 114.821 21.572 3.408e-06 ***
      #   ---
      #   Signif. codes:  0 ‘***’ 0.001 ‘**’ 0.01 ‘*’ 0.05 ‘.’ 0.1 ‘ ’ 1
options(na.action = "na.fail")
library(MuMIn)
poisson_global1_Fco_mu <-  glmer(F_co_POS ~ Fanmean  + Fbamean + Fcamean +  Fpymean +  Funimean + Heliomean +
                                  Allspmean + goodmean   + pos_mean + pHistmean   +  (1 | year_bin) , offset = (log(F_co_Tot)), na.action = "na.fail", data = mydata.yrADM3.museum, subset=F_co_Tot>0, family = poisson(link=log))

poisson_modsel_Fco_mu <- dredge(poisson_global1_Fco_mu, extra = c("R^2", F=function(x)summary(x)$fstatistic[[1]]), fixed = ~(1|year_bin)+(1|Museum), m.max = 2)
summary(poisson_modsel_Fco_mu)
poisson_modsel_Fco_mu
plot(poisson_modsel_Fco_mu)
      # Model selection table 
      # (Int)  Fanmn Fbm    Fcm      Fpy      Funmn    Hlm     pos_men R^2    df logLik  AICc  delta weight
      # 3   -4.424 2.913                                                   0.4306 3  -44.178  94.8  0.00 0.141 
      # 35  -2.711 5.917                          -2.35200                 0.4508 4  -43.093  94.9  0.13 0.132 
      # 7   -4.216 2.712 -3.504                                            0.4385 4  -43.757  96.2  1.46 0.068 
      # 515 -3.445 5.070                                           -1.567  0.4379 4  -43.788  96.3  1.52 0.066 
      # 4   -3.767 3.427                                                   0.4333 4  -44.035  96.8  2.01 0.051 
      # 19  -4.410 2.949                 -0.83760                          0.4328 4  -44.060  96.8  2.06 0.050 
      # 131 -4.559 3.021                                    0.3835         0.4320 4  -44.103  96.9  2.15 0.048 
      # 73  -4.368              -3.02100                                   0.4306 4  -44.174  97.1  2.29 0.045 
      # 11  -4.368 2.935        -0.08576                                   0.4306 4  -44.174  97.1  2.29 0.045 
      # 67  -4.368 3.021                                                   0.4306 4  -44.174  97.1  2.29 0.045 
      # 259 -4.417 2.920                                                   0.4306 4  -44.178  97.1  2.30 0.045 
      # 513 -5.796                                                  2.122  0.3981 3  -45.844  98.1  3.33 0.027 
      # 65  -5.526                                                         0.3951 3  -45.991  98.4  3.63 0.023 
      # 193 -6.822                                          1.8310         0.4121 4  -45.133  99.0  4.21 0.017 
      # 321 -6.543                                                         0.4114 4  -45.171  99.1  4.28 0.017 
      # 545 -5.570                                -3.13900          5.152  0.4045 4  -45.520  99.8  4.98 0.012 
      # 517 -5.570       -3.137                                     2.013  0.4045 4  -45.521  99.8  4.98 0.012 
      # 37  -5.570       -5.150                    2.01300                 0.4045 4  -45.521  99.8  4.98 0.012 


model.avg(poisson_modsel_Fco_mu,  beta=FALSE, rank = "AICc", fit=TRUE, subset = cumsum(weight) <= .95)
model.avg(poisson_modsel_Fco_mu, beta = FALSE, rank = "AICc",subset = delta<5)
?model.avg
models_Fco<- get.models(poisson_modsel_Fco_mu, subset = 1:10)
summary(model.avg(models_Fco))


#F congicus if compared to F anerythrus only for the RMCA specimens
poisson_Fco_no_muRMCA <-  glmer(F_co_POS ~ Fanmean  +  (1 | year_bin), offset = (log(F_co_Tot)), na.action = "na.fail", data = mydata.yrADM3.museum, subset=F_co_Tot>0 & Museum =="RMCA", family = poisson(link=log))

drop1(poisson_Fco_no_muRMCA, test="Chisq")
      # > drop1(poisson_Fco_no_muRMCA, test="Chisq")
      # Single term deletions
      # 
      # Model:
      #   F_co_POS ~ Fanmean + (1 | year_bin)
      # Df    AIC       LRT Pr(Chi)
      # <none>     78.530                  
      # Fanmean  1 76.538 0.0081152  0.9282

##Comparison of F. car vs. other host species presence/absence
poisson_global_Fca_mu <-  glmer(F_ca_POS ~ Fanmean  + Fbamean + Fcomean +  Fpymean +  Flemmean + Funimean + Heliomean +
                                  Allspmean + goodmean   + pos_mean + pHistmean +
                                  (1 | year_bin) + (1|Museum), offset = (log(F_ca_Tot)), data = mydata.yrADM3.museum, subset=F_ca_Tot>0, na.action = "na.fail",  family = poisson(link=log))

summary(poisson_global_Fca_mu)
      #       #> summary(poisson_global_Fca_mu)
      # Generalized linear mixed model fit by maximum likelihood (Laplace Approximation) ['glmerMod']
      # Family: poisson  ( log )
      # Formula: F_ca_POS ~ Fanmean + goodmean + pos_mean + ++Funimean + Heliomean +  
      #   Fpymean + Heliomean + (1 | year_bin) + (1 | Museum)
      # Data: mydata.yrADM3.museum
      # Offset: (log(F_ca_Tot))
      # Subset: F_ca_Tot > 0
      # 
      # AIC      BIC   logLik deviance df.resid 
      # 28.4     41.0     -6.2     12.4       28 
      # 
      # Scaled residuals: 
      #   Min       1Q   Median       3Q      Max 
      # -0.62903 -0.17939 -0.08462 -0.01851  2.99630 
      # 
      # Random effects:
      #   Groups   Name        Variance Std.Dev.
      # year_bin (Intercept) 0        0       
      # Museum   (Intercept) 0        0       
      # Number of obs: 36, groups:  year_bin, 10; Museum, 2
      # 
      # Fixed effects:
      #   Estimate Std. Error z value Pr(>|z|)    
      # (Intercept)     -1.167      2.567    -0.5    0.649    
      # Fanmean          4.338      9.696     0.4    0.655    
      # pos_mean     43453.578     21.673  2005.0   <2e-16 ***
      #   Funimean    -43455.904     22.016 -1973.9   <2e-16 ***
      #   Heliomean       -3.404      6.170    -0.6    0.581    
      # Fpymean          4.642      7.687     0.6    0.546    
      # ---
      #   Signif. codes:  0 ‘***’ 0.001 ‘**’ 0.01 ‘*’ 0.05 ‘.’ 0.1 ‘ ’ 1
      # 
      # Correlation of Fixed Effects:
      #   (Intr) Fanmen pos_mn Funimn Helimn
      # Fanmean   -0.855                            
      # pos_mean   0.110 -0.120                     
      # Funimean   0.176 -0.195 -0.935              
      # Heliomean -0.907  0.962 -0.130 -0.209       
      # Fpymean   -0.160  0.075 -0.074 -0.118  0.253


poisson_modsel_Fca_mu <- dredge(poisson_global_Fca_mu, extra = c("R^2", F=function(x)summary(x)$fstatistic[[1]]), fixed = ~(1|year_bin)+(1|Museum), m.max = 2)
poisson_modsel_Fca_mu
plot(poisson_modsel_Fca_mu)
models_Fca<- get.models(poisson_modsel_Fca_mu, subset = 1:2)
summary(model.avg(models_Fca))

drop1(poisson_Fco_no_muRMCA, test="Chisq")
poisson_Fca_mu1 <-  glmer(F_ca_POS ~ Funimean   + pos_mean +
                            (1 | year_bin) + (1|Museum), offset = (log(F_ca_Tot)), data = mydata.yrADM3.museum, subset=F_ca_Tot>0, na.action = "na.fail",  family = poisson(link=log))
summary(poisson_Fca_mu1)
    # > summary(poisson_Fca_mu1)
    # Generalized linear mixed model fit by maximum likelihood (Laplace Approximation) ['glmerMod']
    # Family: poisson  ( log )
    # Formula: F_ca_POS ~ Funimean + pos_mean + (1 | year_bin) + (1 | Museum)
    # Data: mydata.yrADM3.museum
    # Offset: (log(F_ca_Tot))
    # Subset: F_ca_Tot > 0
    # 
    # AIC      BIC   logLik deviance df.resid 
    # 26.5     34.5     -8.3     16.5       31 
    # 
    # Scaled residuals: 
    #   Min      1Q  Median      3Q     Max 
    # -0.5214 -0.2306 -0.1854 -0.1276  4.3136 
    # 
    # Random effects:
    #   Groups   Name        Variance Std.Dev.
    # year_bin (Intercept) 0        0       
    # Museum   (Intercept) 0        0       
    # Number of obs: 36, groups:  year_bin, 10; Museum, 2
    # 
    # Fixed effects:
    #   Estimate Std. Error z value Pr(>|z|)    
    # (Intercept)     -3.207      1.130   -2.84  0.00455 ** 
    #   Funimean    -16374.542     52.582 -311.41  < 2e-16 ***
    #   pos_mean     16374.011     52.579  311.42  < 2e-16 ***
    #   ---
    #   Signif. codes:  0 ‘***’ 0.001 ‘**’ 0.01 ‘*’ 0.05 ‘.’ 0.1 ‘ ’ 1
    # 
    # Correlation of Fixed Effects:
    #   (Intr) Funimn
    # Funimean -0.006       
    # pos_mean -0.006 -1.000
drop1(poisson_Fca_mu1, test="Chisq")
    # > drop1(poisson_Fca_mu1, test="Chisq")
    # Single term deletions
    # 
    # Model:
    #   F_ca_POS ~ Funimean + pos_mean + (1 | year_bin) + (1 | Museum)
    # Df    AIC    LRT Pr(Chi)  
    # <none>      26.548                 
    # Funimean  1 28.377 3.8288 0.05038 .
    # pos_mean  1 28.377 3.8286 0.05039 .
    # ---
    #   Signif. codes:  0 ‘***’ 0.001 ‘**’ 0.01 ‘*’ 0.05 ‘.’ 0.1 ‘ ’ 1
colnames(mydata.yrADM3.museum)

poisson_global_Flem_mu <-  glmer(F_lem_P ~ Fanmean  + Fbamean + Fcomean +  Fpymean +  Funimean + Heliomean +
                                   Allspmean + goodmean   + pos_mean + pHistmean +
                                   (1 | year_bin) + (1|Museum), offset = (log(F_lem_T)), data = mydata.yrADM3.museum, subset=F_lem_T>0, na.action = "na.fail",  family = poisson(link=log))

summary(poisson_global_Flem_mu)
      # > summary(poisson_global_Flem_mu)
      # Generalized linear mixed model fit by maximum likelihood (Laplace Approximation) ['glmerMod']
      # Family: poisson  ( log )
      # Formula: F_lem_P ~ Fanmean + pos_mean + Allspmean + (1 | year_bin) + (1 |      Museum)
      # Data: mydata.yrADM3.museum
      # Offset: (log(F_lem_T))
      # Subset: F_lem_T > 0
      # 
      # AIC      BIC   logLik deviance df.resid 
      # 26.0     32.8     -7.0     14.0       17 
      # 
      # Scaled residuals: 
      #   Min      1Q  Median      3Q     Max 
      # -0.8156 -0.2366  0.0000  0.0000  1.3441 
      # 
      # Random effects:
      #   Groups   Name        Variance Std.Dev.
      # year_bin (Intercept) 0        0       
      # Museum   (Intercept) 0        0       
      # Number of obs: 23, groups:  year_bin, 10; Museum, 2
      # 
      # Fixed effects:
      #   Estimate Std. Error z value Pr(>|z|)
      # (Intercept)  1.700e+00  8.068e+00   0.211    0.833
      # Fanmean      4.160e+00  8.143e+00   0.511    0.609
      # pos_mean     2.804e+05  1.892e+05   1.482    0.138
      # Allspmean   -2.804e+05  1.892e+05  -1.482    0.138
      # 
      # Correlation of Fixed Effects:
      #   (Intr) Fanmen pos_mn
      # Fanmean    0.976              
      # pos_mean  -0.004 -0.063       
      # Allspmean  0.004  0.063 -1.000
drop1(poisson_global_Flem_mu, test="Chisq")
      # > drop1(poisson_global_Flem_mu, test="Chisq")
      # Single term deletions
      # 
      # Model:
      #   F_lem_P ~ Fanmean + pos_mean + Allspmean + (1 | year_bin) + (1 | 
      #                                                                  Museum)
      # Df    AIC    LRT Pr(Chi)  
      # <none>       25.973                 
      # Fanmean    1 25.169 1.1956 0.27421  
      # pos_mean   1 25.924 1.9511 0.16247  
      # Allspmean  1 30.190 6.2171 0.01265 *
      #   ---
      #   Signif. codes:  0 ‘***’ 0.001 ‘**’ 0.01 ‘*’ 0.05 ‘.’ 0.1 ‘ ’ 1


poisson_global_Fpy_mu <-  glmer(F_py_POS ~ Fanmean  + Fbamean + Fcomean +  Flemmean +  Funimean + Heliomean +
                                  Allspmean + goodmean   + pos_mean + pHistmean +            
                                  (1 | year_bin) + (1|Museum), offset = (log(F_py_Tot)), data = mydata.yrADM3.museum, subset=F_py_Tot>0, na.action = "na.fail",  family = poisson(link=log))
summary(poisson_global_Fpy_mu)
      # > summary(poisson_global_Fpy_mu)
      # Generalized linear mixed model fit by maximum likelihood (Laplace Approximation) ['glmerMod']
      # Family: poisson  ( log )
      # Formula: F_py_POS ~ Fanmean + Fbamean + Fcomean + Flemmean + Funimean +  
      #   Heliomean + Allspmean + goodmean + pos_mean + pHistmean +      (1 | year_bin) + (1 | Museum)
      # Data: mydata.yrADM3.museum
      # Offset: (log(F_py_Tot))
      # Subset: F_py_Tot > 0
      # 
      # AIC      BIC   logLik deviance df.resid 
      # 55.9     77.1    -16.9     33.9       40 
      # 
      # Scaled residuals: 
      #   Min      1Q  Median      3Q     Max 
      # -0.8463 -0.2815 -0.1661  0.0000  4.0212 
      # 
      # Random effects:
      #   Groups   Name        Variance  Std.Dev. 
      # year_bin (Intercept) 3.712e-10 1.927e-05
      # Museum   (Intercept) 0.000e+00 0.000e+00
      # Number of obs: 51, groups:  year_bin, 12; Museum, 2
      # 
      # Fixed effects:
      #   Estimate Std. Error z value Pr(>|z|)    
      # (Intercept) -2.286e+00  2.822e+00      -1    0.418    
      # Fanmean      7.595e-01  4.971e+00       0    0.879    
      # Fbamean      1.367e+05  1.448e+03      94   <2e-16 ***
      #   Fcomean     -4.590e+01  1.235e+03       0    0.970    
      # Flemmean    -2.348e+01  2.139e+03       0    0.991    
      # Funimean    -1.367e+05  1.202e+01  -11370   <2e-16 ***
      #   Heliomean    5.456e-02  2.763e+00       0    0.984    
      # pos_mean     1.367e+05  1.175e+01   11634   <2e-16 ***
      #   pHistmean   -4.029e+00  2.656e+00      -2    0.129    
      # ---
      #   Signif. codes:  0 ‘***’ 0.001 ‘**’ 0.01 ‘*’ 0.05 ‘.’ 0.1 ‘ ’ 1
      # 
      # Correlation of Fixed Effects:
      #   (Intr) Fanmen Fbamen Fcomen Flemmn Funimn Helimn pos_mn
      # Fanmean   -0.699                                                 
      # Fbamean    0.001 -0.001                                          
      # Fcomean    0.001 -0.001  0.000                                   
      # Flemmean  -0.001  0.000  0.000 -0.289                            
      # Funimean   0.168 -0.102  0.000  0.003 -0.002                     
      # Heliomean -0.770  0.863 -0.001 -0.001  0.000 -0.120              
      # pos_mean   0.056 -0.034  0.000 -0.003  0.002 -0.955 -0.040       
      # pHistmean -0.300 -0.276  0.000  0.000  0.001 -0.158 -0.173 -0.053
drop1(poisson_global_Fpy_mu, test="Chisq")


#### ONly looking at areas where museums overlap
mydata.mu.overlap <- rbind(subset(mydata.yrADM3.museum, subset=NAME_3=="Bafwasende"),
                           subset(mydata.yrADM3.museum, subset=NAME_3=="Beni"),
                           subset(mydata.yrADM3.museum, subset=NAME_3=="Fizi"),
                           subset(mydata.yrADM3.museum, subset=NAME_3=="Kabare"),
                           subset(mydata.yrADM3.museum, subset=NAME_3=="Kazumba"),
                           subset(mydata.yrADM3.museum, subset=NAME_3=="Kinshasa Urban"),
                           subset(mydata.yrADM3.museum, subset=NAME_3=="Lukolela"),
                           subset(mydata.yrADM3.museum, subset=NAME_3=="Mambasa"),
                           subset(mydata.yrADM3.museum, subset=NAME_3=="Polo"),
                           subset(mydata.yrADM3.museum, subset=NAME_3=="Rungu"),
                           subset(mydata.yrADM3.museum, subset=NAME_3=="Rutshuru"),
                           subset(mydata.yrADM3.museum, subset=NAME_3=="Walikale"))

museum_Fan <- glmer(F_an_POS ~ Museum + (1|year_bin), offset = (log(F_an_Tot)), na.action = "na.fail", data = mydata.mu.overlap, subset=F_an_Tot>0, family = poisson(link=log))
summary(museum_Fan)
drop1(museum_Fan, test="Chisq")
museum_Fca <- glmer(F_ca_POS ~ Museum + (1|year_bin), offset = (log(F_ca_Tot)), na.action = "na.omit", data = mydata.mu.overlap, subset=F_ca_Tot>0, family = poisson(link=log))
summary(museum_Fca)
drop1(museum_Fca, test="Chisq")
museum_Fco <- glmer(F_co_POS ~ Museum + (1|year_bin), offset = (log(F_co_Tot)), na.action = "na.fail", data = mydata.mu.overlap, subset=F_co_Tot>0, family = poisson(link=log))
summary(museum_Fco)
drop1(museum_Fco, test="Chisq")
colnames(mydata.mu.overlap)
museum_Flem <- glmer(F_lem_P ~ Museum + (1|year_bin), offset = (log(F_lem_T)), na.action = "na.fail", data = mydata.mu.overlap, subset=F_lem_T>0, family = poisson(link=log))
summary(museum_Flem)
drop1(museum_Flem, test="Chisq")
museum_Fpy <- glmer(F_py_POS ~ Museum + (1|year_bin), offset = (log(F_py_Tot)), na.action = "na.fail", data = mydata.mu.overlap, subset=F_py_Tot>0, family = poisson(link=log))
summary(museum_Fpy)
drop1(museum_Fpy, test="Chisq")


# > summary(museum_Fan)
# Generalized linear mixed model fit by maximum likelihood (Laplace Approximation) [glmerMod
#                                                                                   ]
# Family: poisson  ( log )
# Formula: F_an_POS ~ Museum + (1 | year_bin)
# Data: mydata.mu.overlap
# Offset: (log(F_an_Tot))
# Subset: F_an_Tot > 0
# 
# AIC      BIC   logLik deviance df.resid 
# 43.3     46.8    -18.7     37.3       21 
# 
# Scaled residuals: 
#   Min      1Q  Median      3Q     Max 
# -1.1414 -0.5724 -0.2887  0.4847  1.6615 
# 
# Random effects:
#   Groups   Name        Variance Std.Dev.
# year_bin (Intercept) 0        0       
# Number of obs: 24, groups:  year_bin, 9
# 
# Fixed effects:
#   Estimate Std. Error z value Pr(>|z|)    
# (Intercept)   -4.094      1.000  -4.094 4.23e-05 ***
#   MuseumRMCA     2.285      1.026   2.227   0.0259 *  
#   ---
#   Signif. codes:  0 ‘***’ 0.001 ‘**’ 0.01 ‘*’ 0.05 ‘.’ 0.1 ‘ ’ 1
# 
# Correlation of Fixed Effects:
#   (Intr)
# MuseumRMCA -0.975
# > drop1(museum_Fan, test="Chisq")
# Single term deletions
# 
# Model:
#   F_an_POS ~ Museum + (1 | year_bin)
# Df    AIC    LRT Pr(Chi)   
# <none>    43.300                  
# Museum  1 51.354 10.054 0.00152 **
#   ---
#   Signif. codes:  0 ‘***’ 0.001 ‘**’ 0.01 ‘*’ 0.05 ‘.’ 0.1 ‘ ’ 1
# 
# > summary(museum_Fco)
# Generalized linear mixed model fit by maximum likelihood (Laplace Approximation) [glmerMod
#                                                                                   ]
# Family: poisson  ( log )
# Formula: F_co_POS ~ Museum + (1 | year_bin)
# Data: mydata.mu.overlap
# Offset: (log(F_co_Tot))
# Subset: F_co_Tot > 0
# 
# AIC      BIC   logLik deviance df.resid 
# 21.1     22.0     -7.5     15.1        7 
# 
# Scaled residuals: 
#   Min       1Q   Median       3Q      Max 
# -0.61769 -0.43475 -0.21739 -0.00001  1.20787 
# 
# Random effects:
#   Groups   Name        Variance Std.Dev.
# year_bin (Intercept) 0.2813   0.5304  
# Number of obs: 10, groups:  year_bin, 8
# 
# Fixed effects:
#   Estimate Std. Error z value Pr(>|z|)
# (Intercept)   -23.51   34348.56  -0.001    0.999
# MuseumRMCA     21.89   34348.56   0.001    0.999
# 
# Correlation of Fixed Effects:
#   (Intr)
# MuseumRMCA -1.000
# 
# Single term deletions
# 
# Model:
#   F_co_POS ~ Museum + (1 | year_bin)
# Df    AIC    LRT Pr(Chi)  
# <none>    21.096                 
# Museum  1 23.071 3.9748 0.04619 *
#   ---
#   Signif. codes:  0 ‘***’ 0.001 ‘**’ 0.01 ‘*’ 0.05 ‘.’ 0.1 ‘ ’ 1
# 
# > museum_Fpy <- glmer(F_py_POS ~ Museum + (1|year_bin), offset = (log(F_py_Tot)), na.action = "na.fail", data = mydata.mu.overlap, subset=F_py_Tot>0, family = poisson(link=log))
# > summary(museum_Fpy)
# Generalized linear mixed model fit by maximum likelihood (Laplace Approximation) [glmerMod
#                                                                                   ]
# Family: poisson  ( log )
# Formula: F_py_POS ~ Museum + (1 | year_bin)
# Data: mydata.mu.overlap
# Offset: (log(F_py_Tot))
# Subset: F_py_Tot > 0
# 
# AIC      BIC   logLik deviance df.resid 
# 28.0     30.7    -11.0     22.0       15 
# 
# Scaled residuals: 
#   Min       1Q   Median       3Q      Max 
# -0.76631 -0.39385 -0.00817 -0.00001  2.92963 
# 
# Random effects:
#   Groups   Name        Variance Std.Dev.
# year_bin (Intercept) 0.07887  0.2808  
# Number of obs: 18, groups:  year_bin, 7
# 
# Fixed effects:
#   Estimate Std. Error z value Pr(>|z|)    
# (Intercept) -23.90146    0.02196 -1088.4   <2e-16 ***
#   MuseumRMCA   21.28272    0.02196   969.1   <2e-16 ***
#   ---
#   Signif. codes:  0 ‘***’ 0.001 ‘**’ 0.01 ‘*’ 0.05 ‘.’ 0.1 ‘ ’ 1
# 
# Correlation of Fixed Effects:
#   (Intr)
# MuseumRMCA -0.251
# > drop1(museum_Fpy, test="Chisq")
# Single term deletions
# 
# Model:
#   F_py_POS ~ Museum + (1 | year_bin)
# Df    AIC    LRT Pr(Chi)  
# <none>    28.031                 
# Museum  1 29.041 3.0106 0.08272 .
# ---
#   Signif. codes:  0 ‘***’ 0.001 ‘**’ 0.01 ‘*’ 0.05 ‘.’ 0.1 ‘ ’ 1


##### JUST in museum specimens from Zaire/DRC
# > summary(logit_museum)
# 
# Call:
#   glm(formula = POS_Both ~ Museum, family = binomial, data = mydata.DRC, 
#       subset = species.code == "F_an", na.action = na.omit)
# 
# Deviance Residuals: 
#   Min       1Q   Median       3Q      Max  
# -0.5780  -0.5780  -0.5780  -0.1865   2.8497  
# 
# Coefficients:
#   Estimate Std. Error z value Pr(>|z|)    
# (Intercept)   -4.043      1.009  -4.009 6.11e-05 ***
#   MuseumRMCA     2.338      1.022   2.287   0.0222 *  
#   ---
#   Signif. codes:  0 ‘***’ 0.001 ‘**’ 0.01 ‘*’ 0.05 ‘.’ 0.1 ‘ ’ 1
# 
# (Dispersion parameter for binomial family taken to be 1)
# 
# Null deviance: 255.67  on 330  degrees of freedom
# Residual deviance: 244.51  on 329  degrees of freedom
# AIC: 248.51
# 
# Number of Fisher Scoring iterations: 6
# 
# > drop1(logit_museum, test="Chisq")
# Single term deletions
# 
# Model:
#   POS_Both ~ Museum
# Df Deviance    AIC   LRT  Pr(>Chi)    
# <none>      244.51 248.51                    
# Museum  1   255.67 257.67 11.16 0.0008358 ***
#   ---
#   Signif. codes:  0 ‘***’ 0.001 ‘**’ 0.01 ‘*’ 0.05 ‘.’ 0.1 ‘ ’ 1
# > logit_museum <- glm(POS_Both~Museum, data=mydata.DRC, subset=species.code=="F_co", family=binomial, na.action=na.omit)
# > summary(logit_museum)
# 
# Call:
#   glm(formula = POS_Both ~ Museum, family = binomial, data = mydata.DRC, 
#       subset = species.code == "F_co", na.action = na.omit)
# 
# Deviance Residuals: 
#   Min        1Q    Median        3Q       Max  
# -0.75853  -0.75853  -0.75853  -0.00022   1.66511  
# 
# Coefficients:
#   Estimate Std. Error z value Pr(>|z|)
# (Intercept)   -17.57    1142.05  -0.015    0.988
# MuseumRMCA     16.47    1142.05   0.014    0.988
# 
# (Dispersion parameter for binomial family taken to be 1)
# 
# Null deviance: 136.98  on 127  degrees of freedom
# Residual deviance: 130.46  on 126  degrees of freedom
# AIC: 134.46
# 
# Number of Fisher Scoring iterations: 16
# 
# > drop1(logit_museum, test="Chisq")
# Single term deletions
# 
# Model:
#   POS_Both ~ Museum
# Df Deviance    AIC    LRT Pr(>Chi)  
# <none>      130.46 134.46                  
# Museum  1   136.98 138.98 6.5211  0.01066 *
#   ---
#   Signif. codes:  0 ‘***’ 0.001 ‘**’ 0.01 ‘*’ 0.05 ‘.’ 0.1 ‘ ’ 1

### Comparison of Positives for various species by museum (fixed variable) and collection period (random effect) get data where overlap in ADM3 administrative area:
mydata.mu.overlap <- rbind(subset(mydata.yrADM3.museum, subset=NAME_3=="Bafwasende"),
                           subset(mydata.yrADM3.museum, subset=NAME_3=="Beni"),
                           subset(mydata.yrADM3.museum, subset=NAME_3=="Fizi"),
                           subset(mydata.yrADM3.museum, subset=NAME_3=="Kabare"),
                           subset(mydata.yrADM3.museum, subset=NAME_3=="Kazumba"),
                           subset(mydata.yrADM3.museum, subset=NAME_3=="Kinshasa Urban"),
                           subset(mydata.yrADM3.museum, subset=NAME_3=="Lukolela"),
                           subset(mydata.yrADM3.museum, subset=NAME_3=="Mambasa"),
                           subset(mydata.yrADM3.museum, subset=NAME_3=="Polo"),
                           subset(mydata.yrADM3.museum, subset=NAME_3=="Rungu"),
                           subset(mydata.yrADM3.museum, subset=NAME_3=="Rutshuru"),
                           subset(mydata.yrADM3.museum, subset=NAME_3=="Walikale")) ### Include only administrative areas where there is overlap in specimens from both museums 

mydata.mu.overlap
museum_Fan <- glmer(F_an_POS ~ Museum + (1|year_bin), offset = (log(F_an_Tot)), na.action = "na.fail", data = mydata.mu.overlap, subset=F_an_Tot>0, family = poisson(link=log))
drop1(museum_Fan, test="Chisq")
    # > drop1(museum_Fan, test="Chisq")
    # Single term deletions
    # 
    # Model:
    #   F_an_POS ~ Museum + (1 | year_bin)
    # Df    AIC    LRT Pr(Chi)   
    # <none>    43.300                  
    # Museum  1 51.354 10.054 0.00152 **
    #   ---
    #   Signif. codes:  0 ‘***’ 0.001 ‘**’ 0.01 ‘*’ 0.05 ‘.’ 0.1 ‘ ’ 1
museum_Fca <- glmer(F_ca_POS ~ Museum + (1|year_bin), offset = (log(F_ca_Tot)), na.action = "na.omit", data = mydata.mu.overlap, subset=F_ca_Tot>0, family = poisson(link=log))
summary(museum_Fca)
drop1(museum_Fca, test="Chisq")
museum_Fco <- glmer(F_co_POS ~ Museum + (1|year_bin), offset = (log(F_co_Tot)), na.action = "na.fail", data = mydata.mu.overlap, subset=F_co_Tot>0, family = poisson(link=log))
summary(museum_Fco)
drop1(museum_Fco, test="Chisq")
      # > drop1(museum_Fco, test="Chisq")
      # Single term deletions
      # 
      # Model:
      #   F_co_POS ~ Museum + (1 | year_bin)
      # Df    AIC    LRT Pr(Chi)  
      # <none>    21.096                 
      # Museum  1 23.071 3.9748 0.04619 *
      #   ---
      #   Signif. codes:  0 ‘***’ 0.001 ‘**’ 0.01 ‘*’ 0.05 ‘.’ 0.1 ‘ ’ 1
colnames(mydata.mu.overlap)
museum_Flem <- glmer(F_lem_P ~ Museum + (1|year_bin), offset = (log(F_lem_T)), na.action = "na.fail", data = mydata.mu.overlap, subset=F_lem_T>0, family = poisson(link=log))
summary(museum_Flem)
drop1(museum_Flem, test="Chisq")
museum_Fpy <- glmer(F_py_POS ~ Museum + (1|year_bin), offset = (log(F_py_Tot)), na.action = "na.fail", data = mydata.mu.overlap, subset=F_py_Tot>0, family = poisson(link=log))
summary(museum_Fpy)
drop1(museum_Fpy, test="Chisq")


###Comparison of DNA quality/concentration with museum:

mydata.ALL <- read.csv('allsamples_binnedyear.csv', sep=',',header=T) #read in csv file
colnames(mydata.ALL)
?glm
museum_qual <- glm(X260.280~Museum, data=mydata.ALL, na.action=na.omit)
summary(museum_qual)
      # > summary(museum_qual)
      # 
      # Call:
      #   glm(formula = X260.280 ~ Museum, data = mydata.ALL, na.action = na.omit)
      # 
      # Deviance Residuals: 
      #   Min       1Q   Median       3Q      Max  
      # -0.6740  -0.1286   0.0060   0.1060   7.1914  
      # 
      # Coefficients:
      #   Estimate Std. Error t value Pr(>|t|)    
      # (Intercept)  1.72401    0.01958  88.043   <2e-16 ***
      #   MuseumRMCA   0.04456    0.02303   1.935   0.0533 .  
      # ---
      #   Signif. codes:  0 ‘***’ 0.001 ‘**’ 0.01 ‘*’ 0.05 ‘.’ 0.1 ‘ ’ 1
      # 
      # (Dispersion parameter for gaussian family taken to be 0.1004584)
      # 
      # Null deviance: 95.209  on 945  degrees of freedom
      # Residual deviance: 94.833  on 944  degrees of freedom
      # (35 observations deleted due to missingness)
      # AIC: 514.71
      # 
      # Number of Fisher Scoring iterations: 2

museum_qual


glm_conc_museum <- glm(Nucleic.Ac~Museum, data=mydata.ALL, na.action=na.omit)
summary(glm_conc_museum)
      # > summary(glm_conc_museum)
      # 
      # Call:
      #   glm(formula = Nucleic.Ac ~ Museum, data = mydata.ALL, na.action = na.omit)
      # 
      # Deviance Residuals: 
      #   Min      1Q  Median      3Q     Max  
      # -87.96  -46.03  -28.86   18.69  585.74  
      # 
      # Coefficients:
      #             Estimate Std. Error t value Pr(>|t|)    
      # (Intercept)   54.453      4.980  10.935  < 2e-16 ***
      #   MuseumRMCA    15.504      5.856   2.647  0.00825 ** 
      #   ---
      #   Signif. codes:  0 ‘***’ 0.001 ‘**’ 0.01 ‘*’ 0.05 ‘.’ 0.1 ‘ ’ 1
      # 
      # (Dispersion parameter for gaussian family taken to be 6496.948)
      # 
      # Null deviance: 6178653  on 945  degrees of freedom
      # Residual deviance: 6133119  on 944  degrees of freedom
      # (35 observations deleted due to missingness)
      # AIC: 10994
      # 
      # Number of Fisher Scoring iterations: 2

#######ANOVA: difference by DNA concentration or quality??? ##########
head(mydata.ALL)
mylogit.DNAconc <- glm(POS_Both ~ Nucleic.Acid.Conc.Nanodrop..ng.µl., data=mydata.ALL, family=poisson(link=log)) 
summary(mylogit.DNAconc)
lrtest(mylogit.DNAconc)
X260.280

mylogit.DNAqual <- glm(POS_Both ~X260.280 , data=mydata.ALL, family=poisson(link=log)) 
summary(mylogit.DNAqual)
lrtest(mylogit.DNAqual)

#######  Difference by age of sample:

mylogit.Year <- glm(POS_Both ~ Year, data=mydata.ALL, family=poisson(link=log)) 
summary(mylogit.Year)
lrtest(mylogit.Year)


##############(3) PLOTTING RESULTS #################################
###############SPECIES DIFFERENCES IN PREVALENCE######################

#########-----(1) FINDING PREV and 95% CI------- #################
#Find 95% CI for spp differences and adding to csv
binconf(93, 1038, alpha=0.05, method="all")
?binconf
MPXV_sp <- read.csv(file='MPXVPosProp_spp_CI.csv',sep=',', header=T) #read in csv file
MPXV_sp
blank <- matrix(NA,12,9) #create empty matrix to add to csv
colnames(blank) <- c("prev_G2RG", "G2RG_lowCI", "G2RG_highCI", "prev_G2RWA", "G2RWA_lowCI", "G2RWA_highCI","prev_both", "both_lowCI", "both_highCI")
MPXV_sp <- cbind(MPXV_sp,blank)
citation("Hmisc")
tapply(mydata.ALL$POS_Both, mydata.ALL$species.code, length)
#loop for calculating prevalence levels + 95% CI
for (ii in 1:length(MPXV_sp$Species)){
  MPXV_sp[ii, 6:8] <- binconf(MPXV_sp[ii,2], MPXV_sp[ii,5], alpha=0.05, method="exact") #fill in for G2R_G
  MPXV_sp[ii, 9:11] <- binconf(MPXV_sp[ii,3], MPXV_sp[ii,5], alpha=0.05, method="exact") #fill in for G2R_G
  MPXV_sp[ii, 12:14] <- binconf(MPXV_sp[ii,4], MPXV_sp[ii,5], alpha=0.05, method="exact") #fill in for G2R_G
}

write.csv(MPXV_sp, file = 'MPXVPosProp_spp_CI.csv')

#bootstrapping binomial probabilities
library(boot)
mydata.ALL_Fan <- subset(mydata.ALL, mydata.ALL$species.co == "F_an")
head(mydata.ALL_Fan)
mydata.ALL_Fba <- subset(mydata.ALL, mydata.ALL$species.co == "F_ba")
mydata.ALL_Fca <- subset(mydata.ALL, mydata.ALL$species.co == "F_ca")
mydata.ALL_Fco <- subset(mydata.ALL, mydata.ALL$species.co == "F_co")
mydata.ALL_Fis <- subset(mydata.ALL, mydata.ALL$species.co == "F_is")
mydata.ALL_Flem <- subset(mydata.ALL, mydata.ALL$species.co == "F_lem")
mydata.ALL_Fleo <- subset(mydata.ALL, mydata.ALL$species.co == "F_leo")
mydata.ALL_Fleu <- subset(mydata.ALL, mydata.ALL$species.co == "F_leu")
mydata.ALL_Fpy <- subset(mydata.ALL, mydata.ALL$species.co == "F_py")
mydata.ALL_Fsu <- subset(mydata.ALL, mydata.ALL$species.co == "F_su")
mydata.ALL_Fsp <- subset(mydata.ALL, mydata.ALL$species.co == "F_sp")
grep("POS_Both", colnames(mydata.ALL))

#statistic to calculate here is prevalence for G2RG amplicons
grep("G2RG_F2.1p", colnames(mydata.ALL))
prevG2RG <- prevstat <- function(data, indices){
d <- data[indices, 34] #bootstrap chooses its own indices
p <- sum(d)/length(d)
return(p)
}

#statistic to calculate here is prevalence for G2RWA amplicons
grep("G2R_WA.1po", colnames(mydata.ALL))
prevG2RWA <- prevstat <- function(data, indices){
  d <- data[indices, 42] #bootstrap chooses its own indices
  p <- sum(d)/length(d)
  return(p)
}

#statistic to calculate here is prevalence for BOTH amplicons
prevstat <- function(data, indices){
  d <- data[indices, 44] #bootstrap chooses its own indices
  p <- sum(d)/length(d)
  return(p)
}

#run bootstrap, ordinary = non-parametric
boot.F <- boot(mydata.ALL, statistic = prevstat, sim = "ordinary", R=1000)
boot.F
plot(boot.F)
boot.ci(boot.F, type="norm")


#########-----(1) PLOTTING SPECIES PREVALENCES + 95% CI ------- #################
#Plot main points
layout(matrix(c(1,1),1, byrow = TRUE))
plot(seq(1,18,3), MPXV_sp[1:6,6], xlim = c(1,18),xaxt='n', type='p', ylab='MPXV Prevalence in Skin Specimens', xlab='', ylim=c(0,0.2)) # without x-axis
points(seq(2,18,3), MPXV_sp[1:6,9])
points(seq(3,18,3), MPXV_sp[1:6,12]) 
axis(side=1, at=seq(1,18, by=1), labels=FALSE) #add axes
lablist2.x <- c('F. anerythrus',"F. carruthersi", "F. congicus", "F. lemniscatus",
                "F. pyrrhopus", "All species") #labels for x-axis
lablistn.x <- rep("n=", 6)  #labels for "n="
lablistn.x
lablistx.x <- MPXV_sp[1:6,5]  #labels for sample number
abline(v=seq(3.5, 18, 3)) #diving lines for plot
errbar(seq(1,18,3), MPXV_sp[1:6,6],
       MPXV_sp[1:6,7], MPXV_sp[1:6,8], add=TRUE, col='green', errbar.col='green') #error bars for G2R_GF2
errbar(seq(2,18,3), MPXV_sp[1:6,9], 
       MPXV_sp[1:6,10], MPXV_sp[1:6,11], add=TRUE, col='blue', errbar.col='blue')  #error bars for G2R_WA
errbar(seq(3,18,3), MPXV_sp[1:6,12], 
       MPXV_sp[1:6,13], MPXV_sp[1:6,14], add=TRUE, col='red', errbar.col='red')  #error bars for both amplicons
legend("topright", legend = c('G2R_GF2', 'G2R_WA', 'Both amplicons'),col=c('green', 'blue', 'red'), lty = 1, ) #legend
text(x = seq(3.2, 18.2, by=3), par("usr")[3] - 0.015, labels = lablist2.x, pos = 2, xpd = TRUE) #label species
text(x = seq(2.2, 18.2, by=3), par("usr")[3] - 0.025, labels = lablistn.x, pos = 2, xpd = TRUE) #label "n="
text(x = seq(3, 21, by=3), par("usr")[3] - 0.025, labels = lablistx.x, pos = 2, xpd = TRUE) #lable with sample number

# Use 95% confidence intervals instead of SEM
library(ggplot2)

MPXV_sp2boot <- read.csv(file='MPXVPosProp_spp_CI_ggplot_5sp_boot.csv',sep=',', header=T)
MPXV_sp2<- read.csv(file='MPXVPosProp_spp_CI_ggplot_5sp.csv',sep=',', header=T)
### plot comparison of amplicons
ggplot(MPXV_sp2, aes(x=Species, y=Prevalence, fill=amplicon)) + 
  geom_bar(position=position_dodge(), stat="identity") +
  geom_errorbar(aes(ymin=lowCI, ymax=highCI),
                width=.2,                    # Width of the error bars
                position=position_dodge(.9)) + 
  theme (axis.text = element_text(size=20, colour="gray22"), axis.title=element_text(size=24, face="bold"), legend.text = element_text(size=20), legend.title = element_text(size=22, face="bold" ))+ 
  labs(x = "\nSpecies", y = "MPXV Prevalence\n")

####Plot of just either ammplicon

MPXV_sp_subsetboot <-subset(MPXV_sp2boot, amplicon=="Either")
MPXV_sp_subsetboot
MPXV_sp_subset <- subset(MPXV_sp2, subset=amplicon=="Either")
MPXV_sp_subset$Species2 <- factor(MPXV_sp_subset$Species, levels = c("F. congicus","F. anerythrus","F. lemniscatus", "F. pyrropus", "F. carruthersi", "All"))
MPXV_sp_subset$Species3 <- factor(MPXV_sp_subset$Species, levels = c("F. anerythrus","F. carruthersi", "F. congicus","F. lemniscatus", "F. pyrropus", "All"))

ploteither <- ggplot(MPXV_sp_subset, aes(x=Species2, y=Prevalence)) + 
  geom_bar(position=position_dodge(), stat="identity", fill="coral2") +
  geom_errorbar(aes(ymin=lowCI, ymax=highCI),
                width=.2,                    # Width of the error bars
                position=position_dodge(.9)) + 
  theme (axis.text = element_text(size=22, colour="gray22"), axis.title=element_text(size=30, face="bold"), axis.title.y=element_text(vjust=0.1), axis.title.x=element_text(vjust=0.1)) + 
  labs(x = "\nSpecies", y = "MPXV Prevalence\n") + ylim(0,0.25)

ploteither <- ggplot(MPXV_sp_subset, aes(x=Species3, y=Prevalence, fill=Species2)) + 
  geom_bar(position=position_dodge(), stat="identity") +
  scale_fill_manual(values=c("coral2", "coral2", "coral2", "coral2", "coral2", "cyan3")) +
  geom_errorbar(aes(ymin=lowCI, ymax=highCI),
                width=.2, size=0.8,                    # Width of the error bars
                position=position_dodge(.9)) + 
  theme (legend.position="none", axis.text = element_text(size=22, colour="gray22"), axis.title=element_text(size=30, face="bold"), axis.title.y=element_text(vjust=0.1), axis.title.x=element_text(vjust=0.1)) + 
  labs(x = "\nSpecies", y = "MPXV Prevalence\n") + ylim(0,0.25)


ploteither
citation("ggplot2")
                  

?anova


boxplot(POS_Both ~ species.co, data = mydata, col = "lightgray",
        main = "MPXV Prevalence Across Species",
        ylab =  "MPVX Prevalence", ylim = c(0,0.2))
######################  TEMPORAL DIFFERENCES:  #########################

#######---------(A) Plot data across time  ----------------#########

mydata6 <- read.csv("Year_Pos_10samples_CI.csv", sep = ",", header = TRUE)
alltime <- read.csv("Year_Pos_CI.csv", sep = ",", header = TRUE)
#######get CI for each year: Loop

for (ii in 1:length(mydata6$Year)){
  mydata6[ii,6:8] <- binconf(mydata6[ii,5], mydata6[ii,2], alpha=0.05, method="exact")
}
mydata6
alltime
#plot grey dots for all time points:
plot(alltime[,2],alltime[,13], xaxt='n', pch=1, type='p', col= 'gray', cex = 1.5, ylab = "MPXV Prevalence", main = "MPXV Prevalence by Year \n(Both Amplicons)", xlab='',ylim=c(0,1), cex.axis = 1.5, cex.lab = 1.5)
axis(side=1, at=seq(1900,1990, by=20), labels=TRUE, cex.axis = 1.5)
library(Hmisc)
errbar(alltime[,2],alltime[,13], alltime[,14],alltime[,15],cap=0, pch=1, cex = 1.25, col='black', add=TRUE, errbar.col = 'black') 
points(alltime[,2],alltime[,13], cap=0, pch=20, cex = 1.25, col='white') 

?errbar

#add on black >10 samples
errbar(mydata6[,2],mydata6[,13], mydata6[,14],mydata6[,15],cap=0, pch=20, col='black', add=TRUE, cex = 2, errbar.col = 'black') 
?legend
legend(x = "topright", legend = c("<10 samples", ">= 10 samples"), pch = c(1,20), col = c("black", "black"), pt.cex = c(1.5, 2), cex = 1.5)

plot(1:length(mydata6[,2]),mydata6[,6], xaxt='n', pch=20, type='p', col= 'red', ylab = "MPXV Prevalence", main = "MPXV Prevalence by Year \n(Both Amplicons)", xlab='',ylim=c(0,1))
axis(side=1, at=seq(2,length(mydata6[,2]), by=20), labels=FALSE) 
lablist.x <- seq(1900, 1990, 20)
lablist.x
text(x = seq(5, length(mydata6[,2]), by=10), par("usr")[3] - 0.05, labels = lablist.x, srt = 0, pos = 2, xpd = TRUE)

errbar(1:length(mydata6[,2]),  mydata6[,6], mydata6[,7], mydata6[,8], cap=0, pch=20, col='red', add=TRUE) 

#plot with only sample size >=10
#plot:
plot(1:length(mydata6[,2]),mydata6[,6], xaxt='n', pch=20, type='p', col= 'red', ylab = "MPXV Prevalence", main = "MPXV Prevalence by Year \n(Both Amplicons)", xlim = c(12, 72), xlab='',ylim=c(0,0.7))
axis(side=1, at=seq(12,72, by=10), labels=FALSE) 
lablist.x <- seq(1910, 1970, 10)
text(x = seq(14, 75, by=10), par("usr")[3] - 0.05, labels = lablist.x, srt = 0, pos = 2, xpd = TRUE)

errbar(1:length(mydata6[,2]),  mydata6[,6], mydata6[,7], mydata6[,8], cap=0, pch=20, col='red', add=TRUE) 

#### ANOVA: differnece between years?? ####

mydata.ALL <- read.xls("all_samples_FINAL.xlsx", header=TRUE)

head(mydata.ALL) #data where every sample represented
anova.year <- aov(mydata.ALL$POS_Both~mydata.ALL$Year)
anova.year
summary(anova.year) ##see that YES there is significant differece: p=0.00415,
> summary(anova.year) ##see that YES there is significant differece: p = 0.00195,
# Df Sum Sq Mean Sq F value  Pr(>F)   
# mydata.ALL$Year   1   0.68  0.6797   8.255 0.00415 **
#   Residuals       963  79.30  0.0823                   
# ---
#   Signif. codes:  0 ‘***’ 0.001 ‘**’ 0.01 ‘*’ 0.05 ‘.’ 0.1 ‘ ’ 1
# 73 observations deleted due to missingness
ls(anova.sp)

###### with different species:
## ALL SPECIES:

Year_All <- read.csv("Year_Pos_CI.csv", sep = ",", header = TRUE)
Year_All
blank <- matrix(NA, length(Year_All$Year), 9)
colnames(blank) <- c("prev_G2RG", "G2RG_lowCI", "G2RG_highCI", "prev_G2RWA", "G2RWA_lowCI", "G2RWA_highCI","prev_both", "both_lowCI", "both_highCI")

Year_All <- cbind(Year_All, blank)
for (ii in 1:length(Year_All$Year)){
  Year_All[ii,6:8] <- binconf(Year_All[ii,2], Year_All[ii,5], alpha=0.05, method="exact")
  Year_All[ii,9:11] <- binconf(Year_All[ii,3], Year_All[ii,5], alpha=0.05, method="exact")
  Year_All[ii,12:14] <- binconf(Year_All[ii,4], Year_All[ii,5], alpha=0.05, method="exact")
}

#Plot by year
layout(matrix(c(1), 1, 1, byrow = TRUE))
op <- par(mar = c(5,6,4,2) + 0.1) ## default is c(5,4,4,2) + 0.1
plot(Year_All$Year, Year_All$prev_both, ylim = c(0,1), xlim=c(1899, 1993), ylab ="MPXV Prevalence", xlab= "Year",col='black', cex.lab=1.8, cex.axis=1.5, font.lab=2)
errbar(Year_All$Year,  Year_All$prev_both, Year_All$both_lowCI, Year_All$both_highCI,cap=0, pch=19, col='grey', add=TRUE) 
points(Year_All$Year, Year_All$prev_both, col='grey', pch=19)

#emphasize in plot the points where have 10 or more samples
Year_All10 <- read.csv("Year_Pos_10samples_CI.csv", sep = ",", header = TRUE)
points(Year_All10$Year, Year_All10$prev_both, col='red', pch=19, type='p', lwd=2)
legend("topright", legend =c("<10 samples", ">= 10 samples"), col=c('gray', 'red'), pch = 19, cex=1.5)
errbar(Year_All$Year,  Year_All$prev_both, Year_All$both_lowCI, Year_All$both_highCI,cap=0, pch=20, col='red', add=TRUE) 


##plot sampling count
Year_Fpy <- read.csv("Year_Pos_F_py_CI.csv")
colnames(Year_All)
plot(Year_All$Year, Year_All$Tot_Samples, type='b', pch=20, xlab='Year', ylab="Total Number of Funisciurus Samples")
points(Year_Fan$Year, Year_Fan$F_ane_tot, type='b', pch=20, col="red")
points(Year_Fca$Year, Year_Fca$F_car_tot, type='b', pch=20, col="blue")
sum(Year_All$Tot_Samples, subset = Year_All$Year <=1960)
sum(Year_All$Tot_Samples, subset = Year_All$Year >1960)
sum(Year_All$Tot_Samples)
sub <- subset(Year_All$Tot_Samples, subset = Year_All$Year <1960)
sum(sub)
789/949
Year
###by species ########
##importing data and creating CI and prevalence levels
Year_Fpy <- read.csv("Year_Pos_F_py.csv", sep = ",", header = TRUE)
Year_Fpy
blank <- matrix(NA, length(Year_Fpy$Year), 9)
colnames(blank) <- c("prev_G2RG", "G2RG_lowCI", "G2RG_highCI", "prev_G2RWA", "G2RWA_lowCI", "G2RWA_highCI","prev_both", "both_lowCI", "both_highCI")

Year_Fpy <- cbind(Year_Fpy, blank)
Year_Fpy
length(Year_Fpy[1,])
for (ii in 1:length(Year_Fpy$Year)){
  Year_Fpy[ii,6:8] <- binconf(Year_Fpy[ii,2], Year_Fpy[ii,5], alpha=0.05, method="exact")##for all species
  Year_Fpy[ii,9:11] <- binconf(Year_Fpy[ii,3], Year_Fpy[ii,5], alpha=0.05, method="exact")
  Year_Fpy[ii,12:14] <- binconf(Year_Fpy[ii,4], Year_Fpy[ii,5], alpha=0.05, method="exact")
}

write.csv(Year_All, file = 'Year_Pos_CI.csv')

#Plotting different species through time:
points(Year_Fan$Year, Year_Fan$prev_both, ylim =c(0,1), type='b', pch=20, col='yellow')
points(Year_Fca$Year, Year_Fca$prev_both, ylim =c(0,1), type='b', pch=20, col='blue')
points(Year_Fco$Year, Year_Fco$prev_both, ylim =c(0,1), type='b', pch=20, col='green')
points(Year_Flem$Year, Year_Flem$prev_both, ylim =c(0,1), type='b', pch=20, col='purple')
points(Year_Fpy$Year, Year_Fpy$prev_both, ylim =c(0,1), type='b', pch=20, col='orange')

points(Year_All$Year, Year_All$prev_both, ylim =c(0,1), type='b', pch=20, col='red')
errbar(Year_Fan$Year,  Year_Fan$prev_both, Year_Fan$both_lowCI, Year_Fan$both_highCI,cap=0, pch=20, col='red', add=TRUE) 

#See what cut-off for number of samples need:
plot(Year_All$Tot_Samples, Year_All$prev_both, pch=20, col='red')
functionx3 <- lm(Year_All$prev_both ~ poly(Year_All$Tot_Samples, 3, raw=TRUE))
plot(functionx3)


abline(v=10)

### with 10 samples or more:
Year_All <- read.csv("Year_Pos_10samples_CI.csv", sep = ",", header = TRUE)
plot(Year_All$Year, Year_All$prev_both, ylim =c(0,1), type='b', pch=20, col='red')
errbar(Year_All$Year,  Year_All$prev_both, Year_All$both_lowCI, Year_All$both_highCI,cap=0, pch=20, col='red', add=TRUE) 

Year_Fan_10 <- read.csv("Year_Pos_F_an_10samples_CI.csv", sep = ",", header = TRUE)
points(Year_Fan_10$Year, Year_Fan_10$prev_both, ylim =c(0,1), type='b', pch=20, col='blue')


##############-------(B) Seasonality -----------########################
colnames(mydata.ALL)
mydata.ALL$Month = factor(mydata.ALL$Month)
month_logit <- glmer(POS_Both ~ Month + (1|species.code) + (1|Year_bin) + (1|Museum), data=mydata.ALL, family=binomial, na.action=na.omit)
month_null <- glmer(POS_Both ~ 1 + (1|species.code) + (1|Year_bin) + (1|Museum), data=mydata.ALL, family=binomial, na.action=na.omit)
car::Anova(month_logit, test.statistic="Chisq", type=c("III")) # type 3 analysis (SAS verbiage)
anova(month_logit)
df(x=0.8414, df1=11, df2=802)
lrtest(month_logit)
summary(month_logit)
drop1(month_logit, test="Chisq")
summary(glht(month_logit, mcp(Month="Tukey")))


MPXV_Month <- read.csv("Pos_month_analyses.csv", sep = ",", header = TRUE)
MPXV_Month
MPXV_Month_All <- cbind(MPXV_Month$Month, MPXV_Month$POS_BOTH, MPXV_Month$Tot_Samples)
MPXV_Month_All
blank<- matrix(NA, length(MPXV_Month[,1]), 3)
MPXV_Month_All<- cbind(MPXV_Month_All, blank)
colnames(MPXV_Month_All) <- c('Month', "POS_BOTH", "Tot_Samples", "Prevalence", "lowCI", "highCI")


MPXV_Month_Fca <- cbind(MPXV_Month$Month, MPXV_Month$F_car_posALL, MPXV_Month$F_car_tot, blank)
colnames(MPXV_Month_Fca)  <- c('Month', "POS_BOTH", "Tot_Samples", "Prevalence", "lowCI", "highCI")

for (ii in 1:12){
  MPXV_Month_All[ii,4:6] <- binconf(MPXV_Month_All[ii,2], MPXV_Month_All[ii,3], alpha=0.05, method="exact")##for all species
}
MPXV_Month_Fca
binconf(11,600, alpha=0.05, method="exact")
write.csv(MPXV_Month_Fca, file = 'Month_Fca_CI.csv')

#Plot all vs. other species
op <- par(mar = c(5,5,4,2) + 0.1) ## default is c(5,4,4,2) + 0.1

plot(MPXV_Month_All[,1], MPXV_Month_All[,4], xaxt='n', ylim =c(0,0.4), lwd=2,type='b', pch=20, cex=2, col='red', xlab="Month", ylab= "MPXV Prevalence", cex.lab=1.8, cex.axis=1.5, font.lab=2)
axis(side=1, at=seq(1,12, by=1), labels=FALSE) 
lablist.x <- c("Jan", "Feb", "Mar", "Apr", "May", "Jun", "Jul", "Aug", "Sep","Oct",  "Nov", "Dec")
text(x = seq(1.4, 12.4, 1), par("usr")[3] - 0.03, labels = lablist.x, srt = 0, pos = 2, xpd = TRUE, cex=1.5)

errbar(MPXV_Month_All[,1],  MPXV_Month_All[,4], MPXV_Month_All[,5], MPXV_Month_All[,6], cap=0, pch=20, col='red', add=TRUE) 
points(MPXV_Month_All[,1], MPXV_Month_All[,4], xaxt='n', ylim =c(0,0.4), lwd=2,type='b', pch=20, cex=2, col='red', xlab="Month", ylab= "MPXV Prevalence", cex.lab=1.8, cex.axis=1.5, font.lab=2)


points(MPXV_Month_Fan[,1], MPXV_Month_Fan[,4], type='b', pch=20, col='blue')
points(MPXV_Month_Fca[,1], MPXV_Month_Fca[,4], type='b', pch=20, col='purple')
points(MPXV_Month_Fco[,1], MPXV_Month_Fco[,4], type='b', pch=20, col='green')
points(MPXV_Month_Fpy[,1], MPXV_Month_Fpy[,4], type='b', pch=20, col='orange')
legend("topright", legend = c('All Funisciurus', 'F. anerythrus', "F. carruthersi", 'F. congicus', "F. pyrrhopus"),col=c('red', 'blue', "purple", 'green', 'orange'), lty = 1, ) #legend


#Plot species
layout(matrix(c(1,1,2,3), 2, 2, byrow = TRUE))
plot(MPXV_Month_Fan[,1], MPXV_Month_Fan[,4], xaxt='n', ylim =c(0,0.6), type='b', pch=20, col='blue', xlab="Month", ylab= "MPXV Prevalence", main='F. anerythrus')
axis(side=1, at=seq(1,12, by=1), labels=FALSE) 
lablist.x <- c("J", "F", "M", "A", "M", "J", "J", "A", "S","O",  "N", "D")
text(x = seq(1.6, 12.6, 1), par("usr")[3] - 0.06, labels = lablist.x, srt = 0, pos = 2, xpd = TRUE)
errbar(MPXV_Month_Fan[,1],  MPXV_Month_Fan[,4], MPXV_Month_Fan[,5], MPXV_Month_Fan[,6], cap=0, pch=20, col='blue', add=TRUE) 

plot(MPXV_Month_Fco[,1], MPXV_Month_Fco[,4], xaxt='n', ylim =c(0,0.6), type='b', pch=20, col='green', xlab="Month", ylab= "MPXV Prevalence", main='F. congicus')
axis(side=1, at=seq(1,12, by=1), labels=FALSE) 
lablist.x <- c("J", "F", "M", "A", "M", "J", "J", "A", "S","O",  "N", "D")
text(x = seq(1.6, 12.6, 1), par("usr")[3] - 0.06, labels = lablist.x, srt = 0, pos = 2, xpd = TRUE)
errbar(MPXV_Month_Fco[,1],  MPXV_Month_Fco[,4], MPXV_Month_Fco[,5], MPXV_Month_Fco[,6], cap=0, pch=20, col='green', add=TRUE) 
