# Supplementary material for: Ghosts of infections past: using archival samples to understand a century of monkeypox virus prevalence among host communities across space and time
Source: R Soc Open Sci. 2018 Jan 31;5(1):171089. doi: 10.1098/rsos.171089 (PMC5792900; doi:10.1098/rsos.171089)
Supplement: Raw data [file rsos171089supp8.xlsx]

## Sheet: all_samples.csv
count	Museum	Museum_code	No.	CATALOG NUMBER	IDENTIFICATION	species code	COUNTRY	STATE	COUNTY	PRECISE LOCALITY	Centroid Latitude (WGS84)	Centroid Longitude (WGS84)	locality comments	COLLECTOR(S)	COLLECTING DATE	Month	Year	Year_bin	SEX	Sex_Code	Juvi?	Juvi_Code	Other species/comments?	Date DNA extraction	Nucleic Acid Conc Nanodrop (ng/µl)	260/280	Bactin_PCR_date	Beta-actin test	Bactin_pos	G2R_G_F2-HRM date	HRM Pos_Neg	BeckmanSequencing_date	Pos_NEG-no sequences	G2RG_F2-1pos	G2RG_F2-2pos	G2R_WA-HRMdate	G2R_WA-HRM_Pos-neg	G2R_WA Pos_Low Tm	G2R_WA newest Tm	BeckmanSequencing_date	Pos_NEG	G2R_WA-1pos	G2R_WA-2pos	POS_Both
70	RMCA	0	71	RMCA 363-M-	anerythrus	F_an									received in 1899		1899	1899-1905	F	0	A	0		2013-02-12	30.7	1.42		Y	1	2014-04-15	neg			0	0	2014-11-07						0	0	0
501	RMCA	0	523	RMCA 299-M-	congicus congicus	F_co	Congo (DR)	Kinshasa		? leopoldville	-4.3	15.3	se0415 pop place	Weyns	received 8/1899		1899	1899-1905			A	0		2013-11-15	70.3	1.64		Y	1	2014-04-24	neg			0	0	2015-01-14	slightly positive 1/4	slightly positive 1/4				0	0	0
502	RMCA	0	524	RMCA 298-M-	congicus congicus	F_co	Congo (DR)	Kinshasa		? leopoldville	-4.3	15.3	se0415 pop place	Weyns	received 8/1899		1899	1899-1905			A	0		2013-11-22	35.5	1.59		Y	1	2014-08-27	neg			0	0	2015-01-14						0	0	0
532	RMCA	0	555	RMCA 366-M-	congicus	F_co									received in 1899		1899	1899-1905			A	0		2013-11-22	18.3	1.53		Y	1	2014-08-27	neg			0	0	2015-01-14						0	0	0
559	RMCA	0	583	RMCA 367-M-	congicus	F_co									received in 1899		1899	1899-1905			A	0		2013-12-06	16.5	1.51		N, N. N, POS??, Y	1	2014-04-24	neg			0	0	2015-01-21	positive 1/4	positive 1/4	pos-1/4	2015-03-10	POS-1	1	0	1
69	RMCA	0	70	RMCA 617-M-	anerythrus	F_an	Congo (DR)	Orientale		Banalia	1.55	25.3833	ne0125 ADM3 and PPL	Nahan	received 7/31/1903		1903	1899-1905			A	0		2013-02-12	26.1	1.5		N, N, N, Y	1	2014-05-01	neg			0	0	2014-11-07						0	0	0
561	RMCA	0	585	RMCA 720-M- b	congicus	F_co	Congo (DR)	Bas-Congo		Kisantu	-5.13333	15.3167	se0515 pop place	Goossens	received 31.12.1904		1904	1899-1905	M	1	A	0		2013-12-06	23.1	1.55		N, Y	1	2014-04-24	neg			0	0	2015-01-21	slightly positive 1/4	slightly positive 1/4				0	0	0
562	RMCA	0	586	RMCA 720-M- a	congicus	F_co	Congo (DR)	Bas-Congo		Kisantu	-5.13333	15.3167	se0515 pop place	Goossens	received 31.12.1904		1904	1899-1905	M	1	A	0		2013-12-06	4.6	1.73		Y	1	2014-04-24	neg			0	0	2015-01-21						0	0	0
602	RMCA	0	626	RMCA 5087-M-	leucogenys	F_leu	Equatorial Guinea			Sipopo beach	3.73333	8.91667	ne0308	Seimund	1904-01-22	1	1904	1899-1905	M	1	A	0		2014-01-09	93.7	1.88		N, N, Y	1	2014-09-02	positive 1/4	2014-12-08		0	0	2015-01-21						0	0	0
603	RMCA	0	627	RMCA 5088-M-	leucogenys	F_leu	Equatorial Guinea			Fish town	3.73333	8.81667	ne0308	Seimund	1904-01-02	1	1904	1899-1905	F	0	A	0		2014-01-09	19.1	1.61		N, Y	1	2014-09-02	neg			0	0	2015-01-21	positive 1/4					0	0	0
584	RMCA	0	608	RMCA 737-M-	congicus	F_co	Congo (DR)	Orientale		Kasai	2.96667	24.15	ne0224 PPL	cie du Kasai	received 7/11/1905		1905	1899-1905			A	0		2014-01-09	28	1.56		Y, Y	1	2014-08-27	neg			0	0	2015-01-21	slightly positive 1/4					0	0	0
268	RMCA	0	277	RMCA 959-M-	carruthersi	F_ca	Uganda			Ruwenzori east	0.366667	30	ne0030	Rosenberg	1906-03-08	3	1906	1906-1910	M	1	A	0		2013-04-19	29.8	1.64		Y	1	2014-05-08	neg			0	0	2014-11-24	positive 1/4	positive 1/4	pos-1/4	2015-02-17	NEG-1	0	0	0
729	AMNH	1	1002	M-50834	Funisciurus anerythrus anerythrus	F_an	Zaire	Haut Zaire	Avakubi	Avakubi	1.3	27.5833	PPL area mission	Herbert Lang James P. Chapin	1909-10-07	10	1909	1906-1910	F	0	A	0		2014-10-29	13.2	1.85	2/19/2015, 3/9/2015, 4/15/15	N, N, Y	1	11/14/14-12 pm	positive 2/4	2014-12-08	NEG-2	0	0	02/17/15- 5 pm						0	0	0
730	AMNH	1	1003	M-50835	Funisciurus anerythrus anerythrus	F_an	Zaire	Haut Zaire	Avakubi	Avakubi	1.3	27.5833	PPL area mission	Herbert Lang James P. Chapin	1909-10-07	10	1909	1906-1910	F	0	A	0		2014-10-29	9	1.69	2015-02-19	Y	1	11/14/14-12 pm	positive 1/4, slightly positive 1/4	2014-12-08	NEG-1	0	0	02/17/15- 5 pm						0	0	0
731	AMNH	1	1004	M-50836	Funisciurus anerythrus anerythrus	F_an	Zaire	Haut Zaire	Avakubi	Avakubi	1.3	27.5833	PPL area mission	Herbert Lang James P. Chapin	1909-10-07	10	1909	1906-1910	M	1	A	0		2014-10-29	13.5	1.72	2015-02-19	Y	1	11/14/14-12 pm	positive 2/4	2014-12-08	NEG-2	0	0	02/17/15- 5 pm						0	0	0
732	AMNH	1	1005	M-50837	Funisciurus anerythrus anerythrus	F_an	Zaire	Haut Zaire	Avakubi	Avakubi	1.3	27.5833	PPL area mission	Herbert Lang James P. Chapin	1909-11-05	11	1909	1906-1910	F	0	A	0		2014-10-29	19.5	1.44	2015-02-19	Y	1	11/14/14-12 pm	positive 1/4	2014-12-08	NEG-1	0	0	02/17/15- 5 pm						0	0	0
733	AMNH	1	1006	M-50838	Funisciurus anerythrus anerythrus	F_an	Zaire	Haut Zaire	Avakubi	Avakubi	1.3	27.5833	PPL area mission	Herbert Lang James P. Chapin	1909-11-24	11	1909	1906-1910	F	0	A	0		2014-10-29	12.2	1.77	2015-02-19	Y	1	11/14/14-12 pm	positive 2/4	2014-12-08	NEG-2	0	0	02/17/15- 5 pm						0	0	0
735	AMNH	1	1008	M-50842	Funisciurus anerythrus anerythrus	F_an	Zaire	Haut Zaire	N'Gayu	N'Gayu	1.68768	27.7762	stream 1.573117, 27.192392 OR 1.829126, 28.352163	Herbert Lang James P. Chapin	1909-12-17	12	1909	1906-1910	F	0	A	0		2014-10-29	22.3	1.77	2015-02-19	Y	1	11/14/14-12 pm	positive 1/4, slightly positive 1/4	2014-12-08	NEG-1	0	0	02/17/15- 5 pm						0	0	0
736	AMNH	1	1009	M-50843	Funisciurus anerythrus anerythrus	F_an	Zaire	Haut Zaire	N'Gayu	N'Gayu	1.68768	27.7762	stream 1.573117, 27.192392 OR 1.829126, 28.352163	Herbert Lang James P. Chapin	1909-12-17	12	1909	1906-1910	F	0	A	0		2014-10-29	17.6	1.73	2/19/2015, 3/9/2015, 4/15/15	N, N, Y	1	11/14/14-12 pm	positive 2/4	2014-12-08	NEG-2	0	0	02/17/15- 5 pm						0	0	0
904	AMNH	1	1191	M-50647	Funisciurus congicus interior	F_co	Congo	Kinshasa		Leopoldville	-4.3	15.3	se0415 pop place	Lang-Chapin	1909-07-06	7	1909	1906-1910	M	1	A	0		2015-01-22	85.5	1.45	3/2/2015, 4/9/2015, 4/15/15, 4/17/2015	Y-wrong place, N,N	0.5	2/18/2015-5 pm				0	0	3/5/15-5 pm	positive 1/4	positive 1/4		2015-04-20	NEG-1	0	0	0
1009	AMNH	1	1369	M-50833	Funisciurus pyrropus akka	F_py	Zaire	Haut Zaire	Boyulu	Boyulu	0.963342	27.1385		Herbert Lang James P. Chapin	1909-09-22	8	1909	1906-1910	M	1	A	0		2015-02-12	25.8	1.42	3/9/2015, 4/9/2015, 4/15/15, 4/17/2015	N, N, N, Y	1	3/3/2015-5 pm				0	0	3/31/15-2:30 pm						0	0	0
389	RMCA	0	408	RMCA 803-M-	carruthersi	F_ca	Congo (DR)	Sud-Kivu		Baraka	-4.08333	29.0833	se0429 pop place	Pauwels	received 1/26/1910		1910	1906-1910			A	0		2013-10-18	50	1.81		Y	1	2014-08-22	neg			0	0	2014-11-24						0	0	0
737	AMNH	1	1011	M-50848	Funisciurus anerythrus anerythrus	F_an	Zaire	Haut Zaire			2.16667	27.3333	from paper 2°10'N, 27°20'E Barej et al	Herbert Lang James P. Chapin	1910-02-07	2	1910	1906-1910	M	1	A	0		2014-10-29	17.3	1.83	2015-02-19	Y	1	11/14/14-12 pm	positive 1/4	2014-12-08	NEG-1	0	0	02/17/15- 5 pm	positive 1/4	positive 1/4	pos-1/4	2015-03-10	NEG-1	0	0	0
738	AMNH	1	1012	M-50849	Funisciurus anerythrus anerythrus	F_an	Zaire	Haut Zaire			2.16667	27.3333	from paper 2°10'N, 27°20'E Barej et al	Herbert Lang James P. Chapin	1910-02-15	2	1910	1906-1910	F	0	A	0		2014-10-29	8	2.11	2015-02-19	Y	1	11/14/14-12 pm	positive 1/4, slightly positive 1/4	2014-12-08	NEG-2	0	0	02/17/15- 5 pm						0	0	0
739	AMNH	1	1013	M-50851	Funisciurus anerythrus anerythrus	F_an	Zaire	Haut Zaire			2.16667	27.3333	from paper 2°10'N, 27°20'E Barej et al	Herbert Lang James P. Chapin	1910-02-19	2	1910	1906-1910	F	0	A	0		2014-10-29	12.4	1.6	2015-02-19	faint	0.5	11/14/14-12 pm	slightly positive 1/4			0	0	02/17/15- 5 pm						0	0	0
740	AMNH	1	1014	M-50852	Funisciurus anerythrus anerythrus	F_an	Zaire	Haut Zaire			2.16667	27.3333	from paper 2°10'N, 27°20'E Barej et al	Herbert Lang James P. Chapin	1910-02-19	2	1910	1906-1910	F	0	A	0		2014-10-29	25.3	1.52	2/19/2015, 3/9/2015, 4/15/15	N, N, Y	1	11/14/14-12 pm				0	0	02/17/15- 5 pm						0	0	0
741	AMNH	1	1015	M-50854	Funisciurus anerythrus anerythrus	F_an	Zaire	Orientale	Medje	Medje	2.38918	27.2999	PPL	Herbert Lang James P. Chapin	1910-01-18	1	1910	1906-1910	F	0	A	0		2014-10-29	6.8	1.64	2015-02-19	Y	1	11/14/14-12 pm	positive 1/4, slightly positive 1/4	2014-12-08	NEG-2	0	0	02/17/15- 5 pm						0	0	0
742	AMNH	1	1016	M-50857	Funisciurus anerythrus anerythrus	F_an	Zaire	Orientale	Medje	Medje	2.38918	27.2999	PPL	Herbert Lang James P. Chapin	1910-01-24	1	1910	1906-1910	M	1	A	0		2014-10-29	14	1.6	2/19/2015, 3/9/2015, 4/15/15	N, N, Y	1	11/14/14-12 pm				0	0	02/17/15- 5 pm						0	0	0
743	AMNH	1	1017	M-50860	Funisciurus anerythrus anerythrus	F_an	Zaire	Orientale	Medje	Medje	2.38918	27.2999	PPL	Herbert Lang James P. Chapin	1910-09-26	9	1910	1906-1910	F	0	J	1		2014-10-29	17.9	1.69	2/19/2015, 3/9/2015	N, Y	1	11/14/14-12 pm	positive 2/4, slightly positive 1/4	2014-12-08	NEG-2	0	0	02/17/15- 5 pm						0	0	0
746	AMNH	1	1021	M-50866	Funisciurus anerythrus anerythrus	F_an	Zaire	Haut Zaire	Niangara	Niangara	3.69828	27.8877	PPL or ADM3	Herbert Lang James P. Chapin	1910-11-07	11	1910	1906-1910	F	0	A	0	fur messed up in area--skin problem?	2014-10-29	36.8	1.58	2015-02-19	Y	1	11/14/14-12 pm	positive 1/4	2014-12-08	NEG-2	0	0	02/17/15- 5 pm						0	0	0
747	AMNH		1022	M-50867	Funisciurus anerythrus anerythrus	F_an	Zaire	Haut Zaire	Niangara	Niangara	3.69828	27.8877	PPL or ADM4	Herbert Lang & James P. Chapin	1910-11-07	11	1910	1906-1910	F	0	A	0		2014-10-29	47.8	1.55	2/19/2015, 3/9/2015, 4/15/15, 4/17/2015	N, N, N, Y	1	11/14/14-12 pm	positive 1/4			0	0	02/17/15- 5 pm						0	0	0
748	AMNH	1	1023	M-50871	Funisciurus anerythrus anerythrus	F_an	Zaire	Haut Zaire	Niangara	Niangara	3.69828	27.8877	PPL or ADM8	Herbert Lang James P. Chapin	1910-11-15	11	1910	1906-1910	F	0	A	0		2014-10-29	17.3	1.55	2015-02-19	faint	0.5	11/14/14-12 pm				0	0	02/17/15- 5 pm						0	0	0
749	AMNH	1	1024	M-50872	Funisciurus anerythrus anerythrus	F_an	Zaire	Haut Zaire	Niangara	Niangara	3.69828	27.8877	PPL or ADM9	Herbert Lang James P. Chapin	1910-11-15	11	1910	1906-1910	M	1	A	0		2014-10-29	10.4	1.69	2015-02-19	Y	1	11/14/14-12 pm				0	0	02/17/15- 5 pm						0	0	0
750	AMNH	1	1025	M-50873	Funisciurus anerythrus anerythrus	F_an	Zaire	Haut Zaire	Niangara	Niangara	3.69828	27.8877	PPL or ADM10	Herbert Lang James P. Chapin	1910-11-15	11	1910	1906-1910	F	0	A	0		2014-10-29	15.5	1.6	2015-02-19	Y	1	11/14/14-12 pm	slightly positive 1/4			0	0	02/17/15- 5 pm						0	0	0
1011	AMNH	1	1371	M-50844	Funisciurus pyrropus akka	F_py	Zaire	Haut Zaire			2.16667	27.3333	from paper 2°10'N, 27°20'E Barej et al	Herbert Lang James P. Chapin	1910-01-28	1	1910	1906-1910	M	1	A	0		2015-02-12	39.9	1.6	2015-03-09	Y	1	3/3/2015-5 pm				0	0	3/31/15-2:30 pm						0	0	0
1012	AMNH	1	1372	M-50846	Funisciurus pyrropus akka	F_py	Zaire	Haut Zaire			2.16667	27.3333	from paper 2°10'N, 27°20'E Barej et al	Herbert Lang James P. Chapin	1910-02-07	2	1910	1906-1910	M	1	A	0		2015-02-12	20.2	1.62	3/9/2015, 4/9/2015, 4/15/15, 4/17/2015	N, N, N, Y	1	3/3/2015-5 pm				0	0	3/31/15-2:30 pm						0	0	0
1013	AMNH	1	1373	M-50847	Funisciurus pyrropus akka	F_py	Zaire	Haut Zaire			2.16667	27.3333	from paper 2°10'N, 27°20'E Barej et al	Herbert Lang James P. Chapin	1910-02-07	2	1910	1906-1910	F	0	A	0		2015-02-12	48.7	1.3	3/9/2015, 4/9/2015, 4/15/15	N, N, Y	1	3/3/2015-5 pm	slightly positive 1/4			0	0	3/31/15-2:30 pm				2015-04-20	NEG-1	0	0	0
1014	AMNH	1	1374	M-50850	Funisciurus pyrropus akka	F_py	Zaire	Haut Zaire			2.16667	27.3333	from paper 2°10'N, 27°20'E Barej et al	Herbert Lang James P. Chapin	1910-02-18	2	1910	1906-1910	M	1	A	0		2015-02-12	224.3	1.38	3/9/2015, 4/9/2015	N, Y	1	3/3/2015-5 pm				0	0	3/31/15-2:30 pm						0	0	0
1015	AMNH	1	1375	M-50853	Funisciurus pyrropus akka	F_py	Zaire	Orientale	Medje	Medje	2.38918	27.2999	PPL	Herbert Lang James P. Chapin	1910-09-04	9	1910	1906-1910	F	0	A	0		2015-02-12	22.9	1.61	3/9/2015, 4/9/2015, 4/15/15, 4/17/2015	N, N, N, Y	1	3/3/2015-5 pm				0	0	3/31/15-2:30 pm						0	0	0
1016	AMNH	1	1376	M-50858	Funisciurus pyrropus akka	F_py	Zaire	Orientale	Medje	Medje	2.38918	27.2999	PPL	Herbert Lang James P. Chapin	1910-04-01	4	1910	1906-1910	M	1	J	1		2015-02-12	5	1.77	3/9/2015, 4/9/2015, 4/15/15, 4/17/2015	N, N, N, Y	1	3/3/2015-5 pm				0	0	3/31/15-2:30 pm						0	0	0
1017	AMNH	1	1378	M-50861	Funisciurus pyrropus akka	F_py	Zaire	Orientale	Medje	Medje	2.38918	27.2999	PPL	Herbert Lang James P. Chapin	1910-09-29	9	1910	1906-1910	F	0	A	0		2015-02-12	9.6	2	3/9/2015, 4/9/2015, 4/15/15	N, N, Y	1	3/3/2015-5 pm				0	0	3/31/15-2:30 pm						0	0	0
1026	AMNH	1	1387	M-50868	Funisciurus pyrropus akka	F_py	Zaire	Haut Zaire	Niangara	Niangara	3.69828	27.8877	PPL or ADM5	Herbert Lang James P. Chapin	1910-11-09	11	1910	1906-1910	F	0	A	0		2015-02-12	129.8	1.43	3/9/2015, 4/9/2015	N, Y	1	3/3/2015-5 pm				0	0	3/31/15-2:30 pm						0	0	0
1027	AMNH	1	1388	M-50869	Funisciurus pyrropus akka	F_py	Zaire	Haut Zaire	Niangara	Niangara	3.69828	27.8877	PPL or ADM6	Herbert Lang James P. Chapin	1910-11-09	11	1910	1906-1910	M	1	A	0		2015-02-12	36.7	1.43	3/9/2015, 4/9/2015, 4/15/15	N, N, Y	1	3/3/2015-5 pm				0	0	3/31/15-2:30 pm						0	0	0
1028	AMNH	1	1389	M-50870	Funisciurus pyrropus akka	F_py	Zaire	Haut Zaire	Niangara	Niangara	3.69828	27.8877	PPL or ADM7	Herbert Lang James P. Chapin	1910-11-10	11	1910	1906-1910	F	0	A	0		2015-02-12	72.1	1.56	2015-03-09	Y	1	3/3/2015-5 pm				0	0	3/31/15-2:30 pm						0	0	0
1037	AMNH	1	1399	M-51016	Funisciurus pyrropus akka	F_py		Orientale	Medje	Medje	2.38918	27.2999	PPL	Herbert Lang James P. Chapin	1910-03-15	3	1910	1906-1910	M	1	A	0		2015-02-13	17.7	1.62	3/9/2015, 4/9/2015	N, Y	1	3/3/2015-5 pm				0	0	3/31/15-2:30 pm						0	0	0
63	RMCA	0	63	RMCA 1085-M-	anerythrus mystax????	F_an	Cameroon	South		Bitye riv ja	3.16667	12.3333	ne0312	Bates	1911-09-12	9	1911	1911-1915	F	0	A	0		2013-02-12	15.6	1.58		Y	1	2014-05-01	neg			0	0	2014-11-07						0	0	0
419	RMCA	0	438	RMCA 1086-M-	pyrrhopus	F_py	Cameroon	South		Bitye riv ja	3.16667	12.3333	ne0312	Bates	1911-10-02	10	1911	1911-1915	F	0	A	0		2013-10-25	55.2	1.44		Y	1	2014-08-22	neg			0	0	2015-01-14						0	0	0
65	RMCA	0	66	RMCA 1317-M-	anerythrus	F_an	Congo (DR)	Equateur District		Lukolela	-1.06072	17.176	se0117 PPL used to be -1.166666667 17.18333333	Christy	1912-04-25	4	1912	1911-1915	F	0	A	0		2013-02-12	25	1.69		Y	1	2014-04-15	neg			0	0	2014-11-07						0	0	0
68	RMCA	0	69	RMCA 1330-M-	anerythrus	F_an	Congo (DR)	Orientale		Avakubi	1.3	27.5833	ne0127 PPL area mission	Christy	1912-09-28	9	1912	1911-1915	M	1	J	1		2013-02-12	68.5	1.46		Y	1	2014-04-15	neg			0	0	2014-11-07						0	0	0
73	RMCA	0	74	RMCA 1635-M- d	anerythrus	F_an	Congo (DR)	Orientale		Pili pili	0.55	27.7333	ne0027	Christy	1912-12-15	12	1912	1911-1915	M	1	A	0		2013-02-22	153.3	1.65		Y	1	2014-04-15	neg			0	0	2014-11-07	slightly positive 1/4			2015-02-17	NEG-1	0	0	0
74	RMCA	0	75	RMCA 1636-M- a	anerythrus	F_an	Congo (DR)	Orientale		Pili pili	0.55	27.7333	ne0027	Christy	1912-12-16	12	1912	1911-1915	F	0	A	0		2013-02-22	13.1	1.56		Y	1	2014-04-15	positive 1/4			0	0	2014-11-07	positive 1/4	positive 1/4	pos-1/4	2015-02-17	NEG-1	0	0	0
75	RMCA	0	76	RMCA 1635-M- a	anerythrus	F_an	Congo (DR)	Orientale		Pili pili	0.55	27.7333	ne0027	Christy	1912-12-15	12	1912	1911-1915	M	1	A	0		2013-02-22	60.4	1.55		faint, faint	0.5	2014-05-01	neg			0	0	2014-11-07						0	0	0
77	RMCA	0	78	RMCA 1636-M- d	anerythrus	F_an	Congo (DR)	Orientale		Pili pili	0.55	27.7333	ne0027	Christy	1912-12-16	12	1912	1911-1915	F	0	A	0		2013-02-22	9	1.76		Y	1	2014-04-15	neg			0	0	2014-11-07						0	0	0
78	RMCA	0	79	RMCA 1636-M- c	anerythrus	F_an	Congo (DR)	Orientale		Pili pili	0.55	27.7333	ne0027	Christy	1912-12-16	12	1912	1911-1915	F	0	A	0		2013-02-22	17.4	1.9		N, N, Y	1	2014-05-01	neg			0	0	2014-11-07						0	0	0
82	RMCA	0	83	RMCA 1640-M-	anerythrus	F_an	Congo (DR)	Orientale		Makala	0.55	27.7333	ne0027 PPL	Christy	1912-11-25	11	1912	1911-1915	M	1	A	0		2013-02-22	14.8	2.01		Y	1	2014-05-01	neg			0	0	2014-11-14	slightly positive 1/4	slightly positive 1/4				0	0	0
84	RMCA	0	85	RMCA 1642-M-	anerythrus	F_an	Congo (DR)	Orientale		Avakubi	1.3	27.5833	ne0127 PPL area mission	Christy	1912-10-12	10	1912	1911-1915	F	0	A	0		2013-02-22	26.6	1.75		N, N, Y	1	2014-04-15	neg			0	0	2014-11-14						0	0	0
94	RMCA	0	95	RMCA 1648-M-	anerythrus	F_an	Congo (DR)	Orientale		Mambo	0.833333	26.8167	ne0026	Christy	1912-11-13	11	1912	1911-1915	F	0	A	0		2013-02-22	8.3	1.62		weird, N, N, N, Y	1	2014-04-15	neg			0	0	2014-11-14						0	0	0
105	RMCA	0	106	RMCA 1643-M-	anerythrus	F_an	Congo (DR)	Orientale		Avakubi	1.3	27.5833	ne0127 PPL area mission	Christy	1912-10-13	10	1912	1911-1915	M	1	A	0		2013-02-22	8.2	1.92		N, Y	1	2014-05-01	neg			0	0	2014-11-14	positive 1/4	positive 1/4	pos-1/4	2015-02-17	NEG-1	0	0	0
610	RMCA	0	634	RMCA 1644-M- d	pyrrhopus	F_py	Congo (DR)	Orientale		Fundi	0.866667	27.5667	ne0027	Christy	1912-11-17	11	1912	1911-1915	F	0	A	0		2014-01-16	36	1.47		Y	1	2014-05-01	neg			0	0	2015-01-21						0	0	0
618	RMCA	0	642	RMCA 3174-M-	pyrrhopus	F_py	Congo (DR)	Nord-Kivu		Lesse	0.75	29.8	ne0029	Bonnevie	1912-01-19	1	1912	1911-1915	F	0	J	1		2014-01-16	76.4	1.6		Y	1	2014-09-02	neg			0	0	2015-01-21	positive 1/4, slightly positive 1/4	positive 1/4	pos-1/4	2015-03-10	NEG-2	0	0	0
620	RMCA	0	644	RMCA 3175-M-	pyrrhopus	F_py	Congo (DR)	Nord-Kivu		Lesse	0.75	29.8	ne0029	Bonnevie	1912-01-19	1	1912	1911-1915	M	1	A	0		2014-01-16	41.1	1.52		Y	1	2014-09-02	neg			0	0	2015-01-21	positive 1/4	positive 1/4	pos-1/4	2015-03-10	NEG-1	0	0	0
66	RMCA	0	67	RMCA 1635-M- e	anerythrus	F_an	Congo (DR)	Orientale		Pili pili	0.55	27.7333	ne0027	Christy	1912-12-15	12	1912	1911-1915	M	1	A	0		2013-02-12	46.5	1.64		Y	1	4/15/2014, 11/14/14	positive 1/4, positive 1/4	5/12/2014, 12/8/14	POSITIVE-1 sample verified	1	0	2014-11-07						0	0	1
67	RMCA	0	68	RMCA 1635-M- b	anerythrus	F_an	Congo (DR)	Orientale		Pili pili	0.55	27.7333	ne0027	Christy	1912-12-15	12	1912	1911-1915			A	0		2013-02-12	49.2	1.67		Y	1	4/15/2014, 11/14/14	positive 1/4, positive 1/4	5/12/2014, 12/8/14	POSITIVE-1 sample verified	1	0	2014-11-07	positive 1/4	positive 1/4	pos-1/4	2015-02-17	NEG-1	0	0	1
83	RMCA	0	84	RMCA 1641-M- a (or b)	anerythrus	F_an	Congo (DR)	Orientale		Mambaka	0.85	27.55	ne0027	Christy	1912-11-24	11	1912	1911-1915	F	0	A	0		2013-02-22	1.7	1.93		N, N, Y	1	2014-05-01	neg			0	0	2014-11-14	positive 1/4	positive 1/4	pos-1/4	2014-12-08	POS-1	1	0	1
111	RMCA	0	112	RMCA 1636-M- b	anerythrus	F_an	Congo (DR)	Orientale		Pili pili	0.55	27.7333	ne0027	Christy	1912-12-16	12	1912	1911-1915	F	0	A	0		2013-02-22	7.5	2.01		Y	1	2014-05-01	neg			0	0	2014-11-14	positive 1/4	positive 1/4	pos-1/4	2015-02-17	POS-1	1	0	1
85	RMCA	0	86	RMCA 1639-M- b	anerythrus	F_an	Congo (DR)	Orientale		Fundi	0.866667	27.5667	ne0027	Christy	1913-01-05	1	1913	1911-1915	M	1	A	0		2013-02-22	20.9	1.68		Y	1	2014-05-01	neg			0	0	2014-11-14						0	0	0
86	RMCA	0	87	RMCA 1639-M- a	anerythrus	F_an	Congo (DR)	Orientale		Fundi	0.866667	27.5667	ne0027	Christy	1913-01-05	1	1913	1911-1915	M	1	A	0		2013-02-22	7.1	2.14		Y	1	2014-05-01	neg			0	0	2014-11-14	slightly positive 4/4	slightly positive 3/4	spos-1/4	2015-02-17	NEG-1	0	0	0
87	RMCA	0	88	?? 1639c?	anerythrus	F_an	Congo (DR)	Orientale		Fundi	0.866667	27.5667	ne0027	Christy	2013-01-05	1	1913	1911-1915			A	0		2013-02-22	13	1.74		Y	1	2014-05-01	slightly pos 1/4	2014-11-06		0	0	2014-11-14						0	0	0
88	RMCA	0	89	RMCA 1638-M- a	anerythrus	F_an	Congo (DR)	Orientale		Fundi	0.866667	27.5667	ne0027	Christy	1913-01-05	1	1913	1911-1915	F	0	A	0		2013-02-22	11.6	1.83		Y	1	2014-05-01	neg			0	0	2014-11-14						0	0	0
89	RMCA	0	90	??? 1638c?	anerythrus	F_an	Congo (DR)	Orientale		Fundi	0.866667	27.5667	ne0027	Christy	2013-01-05	1	1913	1911-1915			A	0		2013-02-22	15.8	1.46		Y	1	2014-05-01	neg			0	0	2014-11-14						0	0	0
90	RMCA	0	91	RMCA 1637-M- a	anerythrus	F_an	Congo (DR)	Orientale		Fundi	0.866667	27.5667	ne0027	Christy	1913-01-05	1	1913	1911-1915	F	0	A	0		2013-02-22	14.6	1.74		Y	1	2014-05-01	neg			0	0	2014-11-14						0	0	0
91	RMCA	0	92	RMCA 1638-M- b	anerythrus	F_an	Congo (DR)	Orientale		Fundi	0.866667	27.5667	ne0027	Christy	1913-01-05	1	1913	1911-1915	F	0	A	0		2013-02-22	1.9	2.29		N, Y	1	2014-04-15	neg			0	0	2014-11-14						0	0	0
92	RMCA	0	93	??? 1637c?	anerythrus	F_an	Congo (DR)	Orientale		Fundi	0.866667	27.5667	ne0027	Christy	2013-01-05	1	1913	1911-1915			A	0		2013-02-22	20.4	1.56		Y	1	2014-05-01	neg			0	0	2014-11-14						0	0	0
93	RMCA	0	94	RMCA 1637-M- b	anerythrus	F_an	Congo (DR)	Orientale		Fundi	0.866667	27.5667	ne0027	Christy	1913-01-05	1	1913	1911-1915	F	0	A	0		2013-02-22	16.6	1.54		N, Y	1	2014-05-01	neg			0	0	2014-11-14						0	0	0
604	RMCA	0	628	RMCA 1647-M- b	pyrrhopus	F_py	Congo (DR)	Orientale		Mambaka	0.85	27.55	ne0027	Christy	1913-01-19	1	1913	1911-1915	F	0	A	0		2014-01-09	14.4	1.71		N, Y	1	2014-09-02	neg			0	0	2015-01-21	positive 2/4	positive 2/4	pos-2/4	2015-03-10	NEG-2	0	0	0
605	RMCA	0	629	RMCA 1645-M- a	pyrrhopus	F_py	Congo (DR)	Orientale		Fundi	0.866667	27.5667	ne0027	Christy	received 30.04.1913		1913	1911-1915	F	0	A	0		2014-01-09	17.3	1.79		Y	1	2014-09-02	neg			0	0	2015-01-21	positive 1/4, slightly positive 1/4	positive 1/4, slightly positive 1/4	pos-1/4	2015-03-10	NEG-1	0	0	0
607	RMCA	0	631	RMCA 1646-M- b	pyrrhopus	F_py	Congo (DR)	Orientale		Mambaka	0.85	27.55	ne0027	Christy	1913-01-23	1	1913	1911-1915	M	1	A	0		2014-01-09	16.6	1.5		Y	1	2014-05-01	neg			0	0	2015-01-21						0	0	0
608	RMCA	0	632	RMCA 3035-M-	pyrrhopus	F_py	Congo (DR)	Nord-Kivu		Mambamuku	0.633333	29.2833	ne0029	Christy	1913-11-09	11	1913	1911-1915			J	1		2014-01-16	21.4	1.79		Y	1	2014-09-02	neg			0	0	2015-01-21	positive 1/4	positive 1/4	pos-1/4	2015-03-10	NEG-1	0	0	0
609	RMCA	0	633	RMCA 1647-M- a	pyrrhopus	F_py	Congo (DR)	Orientale		Mambaka	0.85	27.55	ne0027	Christy	1913-01-17	1	1913	1911-1915	F	0	A	0		2014-01-16	45.9	1.56		Y	1	2014-09-02	positive 1/4	2014-12-08		0	0	2015-01-21	positive 1/4	positive 1/4	pos-1/4	2015-03-10	NEG-1	0	0	0
612	RMCA	0	636	?? 1644e or 1644c?	pyrrhopus	F_py	Congo (DR)	Orientale		Fundi	0.866667	27.5667	ne0027	Christy	2013-01-04	1	1913	1911-1915			A	0		2014-01-16	25.3	1.52		Y	1	2014-09-02	neg			0	0	2015-01-21						0	0	0
613	RMCA	0	637	RMCA 1644-M- b	pyrrhopus	F_py	Congo (DR)	Orientale		Fundi	0.866667	27.5667	ne0027	Christy	1913-01-05	1	1913	1911-1915	M	1	A	0		2014-01-16	25.9	1.59		Y	1	2014-09-02	neg			0	0	2015-01-21						0	0	0
614	RMCA	0	638	RMCA 1645-M- b	pyrrhopus	F_py	Congo (DR)	Orientale		Fundi	0.866667	27.5667	ne0027	Christy	1913-01-06	1	1913	1911-1915	F	0	J	1		2014-01-16	48.8	1.5		Y	1	2014-09-02	neg			0	0	2015-01-21						0	0	0
615	RMCA	0	639	RMCA 1645-M- c	pyrrhopus	F_py	Congo (DR)	Orientale		Fundi	0.866667	27.5667	ne0027	Christy	1913-01-04	1	1913	1911-1915	F	0	A	0		2014-01-16	51.9	1.47		Y	1	2014-09-02	neg			0	0	2015-01-21						0	0	0
616	RMCA	0	640	RMCA 1645-M- e	pyrrhopus	F_py	Congo (DR)	Orientale		Fundi	0.866667	27.5667	ne0027	Christy	1913-01-06	1	1913	1911-1915	F	0	A	0		2014-01-16	23.8	1.56		Y	1	2014-09-02	neg			0	0	2015-01-21						0	0	0
617	RMCA	0	641	RMCA 1646-M- a	pyrrhopus	F_py	Congo (DR)	Orientale		Mambaka	0.85	27.55	ne0027	Christy	1913-01-24	1	1913	1911-1915	M	1	A	0		2014-01-16	6.8	1.56		Y	1	2014-09-02	neg			0	0	2015-01-21						0	0	0
619	RMCA	0	643	RMCA 3172-M-	pyrrhopus	F_py	Congo (DR)	Nord-Kivu		Lesse gamalendu	0.75	29.8	ne0029	Bonnevie	1913-11-11	11	1913	1911-1915	F	0	A	0		2014-01-16	38.8	1.43		Y	1	2014-09-02	neg			0	0	2015-01-21						0	0	0
622	RMCA	0	646	RMCA 3173-M-	pyrrhopus	F_py	Congo (DR)	Nord-Kivu		Lesse gamalendu	0.75	29.8	ne0029	Bonnevie	1913-11-11	11	1913	1911-1915	M	1	A	0		2014-01-16	12.8	1.6		Y	1	2014-09-02	neg			0	0	2015-01-21						0	0	0
681	RMCA	0	734	RMCA 1644-M- a	pyrrhopus	F_py	Congo (DR)	Orientale		Fundi	0.866667	27.5667	ne0027	Christy	1913-01-03	1	1913	1911-1915	M	1	A	0		2014-01-30	34.8	1.62		Y	1	2014-11-05	neg			0	0	2015-01-21						0	0	0
683	RMCA	0	736	RMCA 1872-M-	pyrrhopus	F_py	Congo (DR)	Orientale		Kilo	1.8205	30.1293	ne0130 PPL	Thelie	received 6/27/1913		1913	1911-1915			A	0		2014-01-30	77.3	1.74		Y	1	2014-11-05	neg			0	0	2015-01-21	positive 1/4	positive 1/4	pos-1/4	2015-03-10	NEG-1	0	0	0
770	AMNH	1	1046	M-50883	Funisciurus anerythrus anerythrus	F_an	Zaire	Orientale	Niapu	Niapu	2.41623	26.4373	use to be 2.493109, 26.440887 PPL	Herbert Lang James P. Chapin	1913-11-14	11	1913	1911-1915	F	0	A	0	Funiscuiurus anerythrus niapu	2014-11-13	27.8	1.51	2/19/2015, 3/9/2015	N, Y	1	11/14/14-12 pm				0	0	02/17/15- 5 pm						0	0	0
771	AMNH	1	1047	M-50885	Funisciurus anerythrus anerythrus	F_an	Zaire	Orientale	Niapu	Niapu	2.41623	26.4373	use to be 2.493109, 26.440887 PPL	Herbert Lang James P. Chapin	1913-11-16	11	1913	1911-1915	M	1	A	0	Funiscuiurus anerythrus niapu	2014-11-13	20.9	1.51	2015-02-19	Y	1	11/14/14-12 pm				0	0	02/17/15- 5 pm						0	0	0
772	AMNH	1	1049	M-50888	Funisciurus anerythrus anerythrus	F_an	Zaire	Orientale	Niapu	Niapu	2.41623	26.4373	use to be 2.493109, 26.440887 PPL	Herbert Lang James P. Chapin	1913-11-18	11	1913	1911-1915	F	0	A	0	Funiscuiurus anerythrus niapu	2014-11-13	33.1	1.51	2015-02-19	Y	1	11/14/14-12 pm				0	0	3/5/15-2:30 pm						0	0	0
774	AMNH	1	1051	M-50890	Funisciurus anerythrus anerythrus	F_an	Zaire	Orientale	Niapu	Niapu	2.41623	26.4373	use to be 2.493109, 26.440887 PPL	Herbert Lang James P. Chapin	1913-11-22	11	1913	1911-1915	F	0	A	0	Funiscuiurus anerythrus niapu	2014-11-13	12.2	1.74	2/19/2015, 3/9/2015, 4/15/15	N, N, Y	1	11/14/14-12 pm				0	0	3/5/15-2:30 pm						0	0	0
775	AMNH	1	1052	M-50891	Funisciurus anerythrus anerythrus	F_an	Zaire	Orientale	Niapu	Niapu	2.41623	26.4373	use to be 2.493109, 26.440887 PPL	Herbert Lang James P. Chapin	1913-11-24	11	1913	1911-1915	M	1	A	0	Funiscuiurus anerythrus niapu	2014-11-13	14.8	1.71	2/19/2015, 3/9/2015, 4/15/15	N, N, Y	1	11/14/14-12 pm				0	0	3/5/15-2:30 pm						0	0	0
776	AMNH	1	1053	M-50893	Funisciurus anerythrus anerythrus	F_an	Zaire	Orientale	Niapu	Niapu	2.41623	26.4373	use to be 2.493109, 26.440887 PPL	Herbert Lang James P. Chapin	1913-11-24	11	1913	1911-1915	F	0	A	0	Funiscuiurus anerythrus niapu	2014-11-13	14	1.86	2/19/2015, 3/9/2015, 4/15/15, 4/17/2015	N, N, N, Y	1	11/14/14-12 pm				0	0	3/5/15-2:30 pm						0	0	0
777	AMNH	1	1054	M-50895	Funisciurus anerythrus anerythrus	F_an	Zaire	Orientale	Niapu	Niapu	2.41623	26.4373	use to be 2.493109, 26.440887 PPL	Herbert Lang James P. Chapin	1913-11-24	11	1913	1911-1915	M	1	A	0	Funiscuiurus anerythrus niapu	2014-11-13	29.3	1.57	2/19/2015, 3/9/2015	N, Y	1	11/14/14-12 pm				0	0	3/5/15-2:30 pm						0	0	0
778	AMNH	1	1055	M-50898	Funisciurus anerythrus anerythrus	F_an	Zaire	Orientale	Niapu	Niapu	2.41623	26.4373	use to be 2.493109, 26.440887 PPL	Herbert Lang James P. Chapin	1913-11-25	11	1913	1911-1915	F	0	A	0	Funiscuiurus anerythrus niapu	2014-11-13	18.6	1.72	2/19/2015, 3/9/2015, 4/15/15	faint, N, Y	1	11/14/14-12 pm				0	0	3/5/15-2:30 pm	positive 1/4	positive 1/4	pos-1/4			0	0	0
779	AMNH	1	1056	M-50899	Funisciurus anerythrus anerythrus	F_an	Zaire	Orientale	Niapu	Niapu	2.41623	26.4373	use to be 2.493109, 26.440887 PPL	Herbert Lang James P. Chapin	1913-11-25	11	1913	1911-1915	F	0	A	0	Funiscuiurus anerythrus niapu	2014-11-13	24.4	1.59	2015-02-19	Y	1	11/14/14-12 pm				0	0	3/5/15-2:30 pm	positive 4/4	positive 4/4	pos-4/4	2015-04-20	NEG-1	0	0	0
780	AMNH	1	1057	M-50900	Funisciurus anerythrus anerythrus	F_an	Zaire	Orientale	Niapu	Niapu	2.41623	26.4373	use to be 2.493109, 26.440887 PPL	Herbert Lang James P. Chapin	1913-11-25	11	1913	1911-1915	F	0	A	0	Funiscuiurus anerythrus niapu	2014-11-13	13.8	1.74	2015-02-19	Y	1	11/14/14-12 pm				0	0	3/5/15-2:30 pm						0	0	0
781	AMNH	1	1059	M-50904	Funisciurus anerythrus anerythrus	F_an	Zaire	Orientale	Niapu	Niapu	2.41623	26.4373	use to be 2.493109, 26.440887 PPL	Herbert Lang James P. Chapin	1913-11-30	11	1913	1911-1915	F	0	A	0	Funiscuiurus anerythrus niapu	2014-11-13	46.5	1.83	2015-02-19	Y	1	11/14/14-12 pm				0	0	3/5/15-2:30 pm	positive 4/4	positive 4/4	pos-4/4	2015-04-20	NEG-1	0	0	0
782	AMNH	1	1060	M-50906	Funisciurus anerythrus anerythrus	F_an	Zaire	Orientale	Niapu	Niapu	2.41623	26.4373	use to be 2.493109, 26.440887 PPL	Herbert Lang James P. Chapin	1913-11-30	11	1913	1911-1915	M	1	A	0	Funiscuiurus anerythrus niapu	2014-11-13	65.1	1.63	2015-02-19	Y	1	11/14/14-12 pm				0	0	3/5/15-2:30 pm	positive 4/4	positive 4/4	pos-4/4	2015-04-20	NEG-1	0	0	0
783	AMNH	1	1061	M-50907	Funisciurus anerythrus anerythrus	F_an	Zaire	Orientale	Niapu	Niapu	2.41623	26.4373	use to be 2.493109, 26.440887 PPL	Herbert Lang James P. Chapin	1913-11-28	11	1913	1911-1915	F	0	A	0	Funiscuiurus anerythrus niapu	2014-11-13	30.1	1.85	2015-02-19	Y	1	11/14/14-12 pm				0	0	3/5/15-2:30 pm	positive 3/4	positive 3/4	pos-3/4	2015-04-20	NEG-1	0	0	0
784	AMNH	1	1062	M-50908	Funisciurus anerythrus anerythrus	F_an	Zaire	Orientale	Niapu	Niapu	2.41623	26.4373	use to be 2.493109, 26.440887 PPL	Herbert Lang James P. Chapin	1913-11-30	11	1913	1911-1915	F	0	A	0	Funiscuiurus anerythrus niapu	2014-11-13	50.6	1.44	2/19/2015, 3/9/2015, 4/15/15, 4/17/2015	N, N, N, Y	1	11/14/14-12 pm				0	0	3/5/15-2:30 pm	positive 1/4	positive 1/4	pos-1/4	2015-04-20	NEG-1	0	0	0
785	AMNH	1	1063	M-50910	Funisciurus anerythrus anerythrus	F_an	Zaire	Orientale	Niapu	Niapu	2.41623	26.4373	use to be 2.493109, 26.440887 PPL	Herbert Lang James P. Chapin	1913-12-25	12	1913	1911-1915	M	1	A	0	Funiscuiurus anerythrus niapu	2014-11-13	19	1.72	2015-02-19	Y	1	11/14/14-12 pm				0	0	3/5/15-2:30 pm	positive 4/4	positive 3/4	pos-3/4	2015-04-20	NEG-2	0	0	0
1018	AMNH	1	1379	M-50874	Funisciurus pyrropus akka	F_py			Amenge???	Amenge???				Herbert Lang James P. Chapin	1913-09-30	9	1913	1911-1915	F	0	A	0		2015-02-12	436.9	1.37	2015-03-09	Y	1	3/3/2015-5 pm				0	0	3/31/15-2:30 pm						0	0	0
1019	AMNH	1	1380	M-50875	Funisciurus pyrropus akka	F_py			Abienge??	Abienge??				Herbert Lang James P. Chapin	1913-10-10	10	1913	1911-1915	F	0	A	0		2015-02-12	25	1.62	2015-03-09	Y	1	3/3/2015-5 pm				0	0	3/31/15-2:30 pm				2015-04-20	NEG-1	0	0	0
1020	AMNH	1	1381	M-50876	Funisciurus pyrropus akka	F_py			Akange?	Akange?				Herbert Lang James P. Chapin	1913-10-11	10	1913	1911-1915	M	1	J	1		2015-02-12	28.3	1.68	3/9/2015, 4/9/2015, 4/15/15	N, N, Y	1	3/3/2015-5 pm				0	0	3/31/15-2:30 pm				2015-04-20	NEG-1	0	0	0
1021	AMNH	1	1382	M-50894	Funisciurus pyrropus akka	F_py	Zaire	Orientale	Niapu	Niapu	2.41623	26.4373	use to be 2.493109, 26.440887 PPL	Herbert Lang James P. Chapin	1913-11-24	11	1913	1911-1915	M	1	A	0		2015-02-12	10.9	1.88	3/9/2015, 4/9/2015, 4/15/15	N, N, Y	1	3/3/2015-5 pm				0	0	3/31/15-2:30 pm						0	0	0
1022	AMNH	1	1383	M-50901	Funisciurus pyrropus akka	F_py	Zaire	Orientale	Niapu	Niapu	2.41623	26.4373	use to be 2.493109, 26.440887 PPL	Herbert Lang James P. Chapin	1913-11-25	11	1913	1911-1915	F	0	A	0		2015-02-12	12.8	1.45	3/9/2015, 4/9/2015, 4/15/15, 4/17/2015	N, N, N, Y	1	3/3/2015-5 pm				0	0	3/31/15-2:30 pm				2015-04-20	NEG-1	0	0	0
1023	AMNH	1	1384	M-50903	Funisciurus pyrropus akka	F_py	Zaire	Orientale	Niapu	Niapu	2.41623	26.4373	use to be 2.493109, 26.440887 PPL	Herbert Lang James P. Chapin	1913-11-28	11	1913	1911-1915	F	0	A	0		2015-02-12	561.2	1.35	2015-03-09	Y	1	3/3/2015-5 pm				0	0	3/31/15-2:30 pm						0	0	0
1024	AMNH	1	1385	M-50905	Funisciurus pyrropus akka	F_py	Zaire	Orientale	Niapu	Niapu	2.41623	26.4373	use to be 2.493109, 26.440887 PPL	Herbert Lang James P. Chapin	1913-11-30	11	1913	1911-1915	F	0	A	0		2015-02-12	9.2	1.69	2015-03-09	Y	1	3/3/2015-5 pm				0	0	3/31/15-2:30 pm						0	0	0
1030	AMNH	1	1391	M-50884	Funisciurus pyrropus akka	F_py	Zaire	Orientale	Niapu	Niapu	2.41623	26.4373	use to be 2.493109, 26.440887 PPL	Herbert Lang James P. Chapin	1913-11-14	11	1913	1911-1915	F	0	A	0		2015-02-12	23.6	1.77	2015-03-09	Y	1	3/3/2015-5 pm				0	0	3/31/15-2:30 pm				2015-04-20	NEG-1	0	0	0
1031	AMNH	1	1392	M-50897	Funisciurus pyrropus akka	F_py	Zaire	Orientale	Niapu	Niapu	2.41623	26.4373	use to be 2.493109, 26.440887 PPL	Herbert Lang James P. Chapin	1913-11-25	11	1913	1911-1915	M	1	A	0		2015-02-12	22.4	1.71	2015-03-09	Y	1	3/3/2015-5 pm				0	0	3/31/15-2:30 pm						0	0	0
1032	AMNH	1	1393	M-50880	Funisciurus pyrropus akka	F_py	Zaire	Orientale	Niapu	Niapu	2.41623	26.4373	use to be 2.493109, 26.440887 PPL	Herbert Lang James P. Chapin	1913-11-12	11	1913	1911-1915	F	0	A	0		2015-02-12	25.5	1.6	2015-03-09	Y	1	3/3/2015-5 pm				0	0	3/31/15-2:30 pm				2015-04-20	NEG-1	0	0	0
1033	AMNH	1	1394	M-50886	Funisciurus pyrropus akka	F_py	Zaire	Orientale	Niapu	Niapu	2.41623	26.4373	use to be 2.493109, 26.440887 PPL	Herbert Lang James P. Chapin	1913-11-17	11	1913	1911-1915	M	1	A	0		2015-02-12	14.3	1.83	2015-03-09	Y	1	3/3/2015-5 pm				0	0	3/31/15-2:30 pm						0	0	0
1034	AMNH	1	1396	M-50896	Funisciurus pyrropus akka	F_py	Zaire	Orientale	Niapu	Niapu	2.41623	26.4373	use to be 2.493109, 26.440887 PPL	Herbert Lang James P. Chapin	1913-11-25	11	1913	1911-1915	M	1	A	0		2015-02-12	20.8	1.56	3/9/2015, 4/9/2015, 4/15/15	N, N, Y	1	3/3/2015-5 pm				0	0	3/31/15-2:30 pm						0	0	0
1035	AMNH	1	1397	M-50909	Funisciurus pyrropus akka	F_py	Zaire	Orientale	Niapu	Niapu	2.41623	26.4373	use to be 2.493109, 26.440887 PPL	Herbert Lang James P. Chapin	1913-11-30	11	1913	1911-1915	F	0	A	0		2015-02-12	31.1	1.56	3/9/2015, 4/9/2015, 4/15/15, 4/17/2015	N, N, N, Y	1	3/3/2015-5 pm				0	0	3/31/15-2:30 pm				2015-04-20	NEG-1	0	0	0
1036	AMNH	1	1398	M-50911	Funisciurus pyrropus akka	F_py	Zaire	Orientale	Niapu	Niapu	2.41623	26.4373	use to be 2.493109, 26.440887 PPL	Herbert Lang James P. Chapin	1913-12-27	12	1913	1911-1915	F	0	A	0		2015-02-13	5.4	1.85	3/9/2015, 4/9/2015	N, Y	1	3/3/2015-5 pm				0	0	3/31/15-2:30 pm						0	0	0
606	RMCA	0	630	?? 1644e or 1644c?	pyrrhopus	F_py	Congo (DR)	Orientale		Fundi	0.866667	27.5667	ne0027	Christy	2013-01-04	1	1913	1911-1915			A	0		2014-01-09	17.7	1.62		Y	1	2014-05-01	positive 4/4	2014-11-06	POSITIVE-2 samples verified	1	1	2015-01-21	positive 4/4	positive 4/4	pos-4/4	2015-03-10	POS-2	1	1	1
611	RMCA	0	635	RMCA 3171-M-	pyrrhopus	F_py	Congo (DR)	Nord-Kivu		Beni cartoushi bos	0.483333	29.4833	ne0029 PPL	Bonnevie	1913-11-04	11	1913	1911-1915	M	1	A	0		2014-01-16	72.5	1.71		Y	1	2014-09-02	neg			0	0	2015-01-21	positive 1/4	positive 1/4	pos-1/4	2015-03-10	POS-1	1	0	1
773	AMNH	1	1050	M-50889	Funisciurus anerythrus anerythrus	F_an	Zaire	Orientale	Niapu	Niapu	2.41623	26.4373	use to be 2.493109, 26.440887 PPL	Herbert Lang James P. Chapin	1913-11-19	11	1913	1911-1915	F	0	A	0	Funiscuiurus anerythrus niapu	2014-11-13	19.3	1.69	2015-02-19	Y	1	11/14/14-12 pm				0	0	3/5/15-2:30 pm	positive 2/4	positive 2/4	pos-2/4	2015-04-20	POS-1	1	0	1
96	RMCA	0	97	RMCA 4421-M-	anerythrus	F_an	Congo (DR)	Orientale		Poko	3.13333	26.9667	ne0326 stream and PPL and ADM3	Christy	1914-07-15	7	1914	1911-1915	F	0	A	0		2013-02-22	14.1	1.71		Y	1	2014-04-15	neg			0	0	2014-11-14	slightly positive 1/4	slightly positive 1/4				0	0	0
97	RMCA	0	98	RMCA 4420-M-	anerythrus	F_an	Congo (DR)	Orientale		Poko	3.13333	26.9667	ne0326 stream and PPL and ADM3	Christy	1914-08-02	8	1914	1911-1915			J	1		2013-02-22	7.3	1.51		faint, faint-Y	1	2014-04-15	neg			0	0	2014-11-14						0	0	0
99	RMCA	0	100	RMCA 4192-M-	anerythrus	F_an	Congo (DR)	Orientale		Penghe	1.3	28.5833	ne0128	Bequaert	1914-02-01	2	1914	1911-1915			A	0		2013-02-22	16.9	1.55		Y	1	2014-05-01	neg			0	0	2014-11-14						0	0	0
101	RMCA	0	102	RMCA 4426-M-	anerythrus	F_an	Congo (DR)	Orientale		Poko	3.13333	26.9667	ne0326 stream and PPL and ADM3	Christy	1914-07-12	7	1914	1911-1915			A	0		2013-02-22	88.8	1.5		Y	1	2014-05-01	neg			0	0	2014-11-14	positive 1/4	positive 1/4	pos-1/4	2015-02-17	NEG-1	0	0	0
102	RMCA	0	103	RMCA 4423-M-	anerythrus	F_an	Congo (DR)	Orientale		Poko	3.13333	26.9667	ne0326 stream and PPL and ADM3	Christy	1914-07-09	7	1914	1911-1915	M	1	A	0		2013-02-22	35.1	1.59		N, faint, Y	1	2014-05-01	neg			0	0	2014-11-14						0	0	0
103	RMCA	0	104	RMCA 4425-M-	anerythrus	F_an	Congo (DR)	Orientale		Poko	3.13333	26.9667	ne0326 stream and PPL and ADM3	Christy	1914-06-13	6	1914	1911-1915			A	0		2013-02-22	11	1.71		Y	1	2014-05-01	neg			0	0	2014-11-14	positive 4/4	positive 3/4	pos 3/4	2015-02-17	NEG-1	0	0	0
104	RMCA	0	105	RMCA 4427-M-	anerythrus	F_an	Congo (DR)	Orientale		Poko	3.13333	26.9667	ne0326 stream and PPL and ADM3	Christy	1914-07-23	7	1914	1911-1915	M	1	A	0		2013-02-22	25.7	1.5		Y	1	2014-05-01	neg			0	0	2014-11-14	positive 1/4	positive 1/4	pos-1/4	2015-02-17	NEG-1	0	0	0
106	RMCA	0	107	RMCA 4424-M-	anerythrus	F_an	Congo (DR)	Orientale		Poko	3.13333	26.9667	ne0326 stream and PPL and ADM3	Christy	1914-07-10	7	1914	1911-1915	F	0	A	0		2013-02-22	6.7	1.85		Y	1	2014-04-15	slightly positive 1/4			0	0	2014-11-14	positive 1/4, slightly positive 2/4	positive 1/4, slightly positive 2/4	spos-1/4	2015-02-17	NEG-1	0	0	0
108	RMCA	0	109	RMCA 4431-M-	anerythrus	F_an	Congo (DR)	Orientale	Medje	Medje	2.38918	27.2999	ne0227 PPL	Christy	1914-04-07	4	1914	1911-1915	F	0	A	0		2013-02-22	5.9	1.73		Y	1	2014-05-01	neg			0	0	2014-11-14						0	0	0
109	RMCA	0	110	RMCA 4436-M-	anerythrus	F_an	Congo (DR)	Orientale		Mawambi	1.06667	28.5667	ne0128 PPL	Christy	1914-01-01	1	1914	1911-1915	F	0	A	0		2013-02-22	7.7	1.82		Y	1	2014-05-01	neg			0	0	2014-11-14	slightly positive 3/4	slightly positive 2/4				0	0	0
112	RMCA	0	113	RMCA 4432-M-	anerythrus	F_an	Congo (DR)	Orientale	Medje	Medje	2.38918	27.2999	ne0227 PPL	Christy	1914-04-06	4	1914	1911-1915	F	0	A	0		2013-02-22	6.9	1.88		Y	1	2014-05-01	neg			0	0	2014-11-14	positive 1/4, slightly positive 1/4	positive 1/4, slightly positive 1/4	pos-1/4	2014-12-08	NEG-1	0	0	0
113	RMCA	0	114	RMCA 4434-M-	anerythrus	F_an	Congo (DR)	Orientale	Medje	Medje	2.38918	27.2999	ne0227 PPL	Christy	1914-03-21	3	1914	1911-1915	M	1	A	0		2013-02-22	25.9	1.55		N, Y	1	2014-05-01	neg			0	0	2014-11-14						0	0	0
114	RMCA	0	115	RMCA 4430-M-	anerythrus	F_an	Congo (DR)	Orientale		Poko	3.13333	26.9667	ne0326 stream and PPL and ADM3	Christy	1914-06-20	6	1914	1911-1915	F	0	A	0		2013-02-22	44.2	1.38		Y	1	2014-05-01	neg			0	0	2014-11-14	positive 3/4		spos-1/4	12/8/2014, 2/17/2015	NEG-2	0	0	0
115	RMCA	0	116	RMCA 4759-M-	anerythrus	F_an	Congo (DR)	Orientale		Poko	3.13333	26.9667	ne0326 stream and PPL and ADM3	Christy	1914-07-23	7	1914	1911-1915			A	0		2013-02-22	5.3	1.6		Y	1	2014-05-01	neg			0	0	2014-11-14						0	0	0
180	RMCA	0	182	RMCA 12418-M-	anerythrus	F_an	Congo (DR)	Orientale		Avakubi	1.3	27.5833	ne0127 PPL area mission	Lang & Chapin	1914-11-11	11	1914	1911-1915	F	0	A	0		2013-03-08	176.4	1.98		Y	1	2014-05-06	neg			0	0	2014-11-19						0	0	0
182	RMCA	0	185	RMCA 12420-M-	anerythrus	F_an	Congo (DR)	Orientale	Niapu	Niapu	2.41623	26.4373	ne0226 change to 2.416234 26.437322	Lang & Chapin	1914-11-14	11	1914	1911-1915	F	0	A	0		2013-03-08	69.2	1.44		N, weird faint	0.25	2014-05-06	neg			0	0	2014-11-19						0	0	0
621	RMCA	0	645	RMCA 4443-M-	pyrrhopus	F_py	Congo (DR)	Orientale	Medje	Medje	2.38918	27.2999	ne0227 PPL	Christy	1914-04-01	4	1914	1911-1915	F	0	A	0		2014-01-16	36.2	1.83		Y	1	2014-09-02	neg			0	0	2015-01-21	positive 1/4	positive 1/4	pos-1/4	2015-03-10	NEG-1	0	0	0
623	RMCA	0	647	RMCA 4437-M-	pyrrhopus	F_py	Congo (DR)	Orientale		Poko	3.13333	26.9667	ne0326 stream and PPL and ADM3	Christy	1914-07-27	7	1914	1911-1915	F	0	A	0		2014-01-16	53	1.69		Y	1	2014-09-02	neg			0	0	2015-01-21						0	0	0
676	RMCA	0	729	RMCA 4440-M-	pyrrhopus	F_py	Congo (DR)	Orientale		Poko	3.13333	26.9667	ne0326 stream and PPL and ADM3	Christy	1914-06-13	6	1914	1911-1915	M	1	A	0		2014-01-23	92.2	1.61		Y	1	2014-05-01	neg			0	0	2015-01-21						0	0	0
677	RMCA	0	730	RMCA 4441-M-	pyrrhopus	F_py	Congo (DR)	Orientale		Poko	3.13333	26.9667	ne0326 stream and PPL and ADM3	Christy	1914-07-11	7	1914	1911-1915	M	1	A	0		2014-01-23	68.7	1.73		Y	1	2014-11-05	neg			0	0	2015-01-21	positive 1/4	positive 1/4	pos-1/4	2015-03-10	NEG-1	0	0	0
678	RMCA	0	731	RMCA 4442-M-	pyrrhopus	F_py	Congo (DR)	Orientale		Poko	3.13333	26.9667	ne0326 stream and PPL and ADM3	Christy	1914-07-16	7	1914	1911-1915			J	1		2014-01-23	78.1	1.8		Y	1	2014-11-05	neg			0	0	2015-01-21	positive 1/4					0	0	0
679	RMCA	0	732	RMCA 4439-M-	pyrrhopus	F_py	Congo (DR)	Orientale		Poko	3.13333	26.9667	ne0326 stream and PPL and ADM3	Christy	1914-07-29	7	1914	1911-1915			J	1		2014-01-30	67.2	1.57		Y	1	2014-11-05	neg			0	0	2015-01-21						0	0	0
680	RMCA	0	733	RMCA 4438-M-	pyrrhopus	F_py	Congo (DR)	Orientale		Poko	3.13333	26.9667	ne0326 stream and PPL and ADM3	Christy	1914-08-22	8	1914	1911-1915	M	1	A	0		2014-01-30	80.7	1.74		Y	1	2014-11-05	neg			0	0	2015-01-21						0	0	0
728	AMNH	1	1001	M-50634	Funisciurus anerythrus anerythrus	F_an	Zaire	Orientale	Medje	Medje	2.38918	27.2999	PPL	Herbert Lang James P. Chapin	1914-05-25	5	1914	1911-1915	F	0	J	1		2014-10-29	20.7	2.11	2/19/2015, 3/9/2015, 4/15/15, 4/17/2015	N, N, N, Y	1	11/14/14-12 pm	slightly positive 1/4			0	0	02/17/15- 5 pm						0	0	0
734	AMNH	1	1007	M-50840	Funisciurus anerythrus anerythrus	F_an	Zaire	Haut Zaire	Avakubi	Avakubi	1.3	27.5833	PPL area mission	Herbert Lang James P. Chapin	1914-04-08	4	1914	1911-1915	M	1	J	1		2014-10-29	3.2	1.41	2/19/2015, 3/9/2015, 4/15/15, 4/17/2015	faint, N, N, Y	1	11/14/14-12 pm	positive 3/4, slightly positive 1/4	2014-12-08	NEG-3	0	0	02/17/15- 5 pm						0	0	0
744	AMNH	1	1019	M-50863	Funisciurus anerythrus anerythrus	F_an	Zaire	Orientale	Medje	Medje	2.38918	27.2999	PPL	Herbert Lang James P. Chapin	1914-04-03	4	1914	1911-1915	F	0	A	0	says 4/31/1914	2014-10-29	25.5	1.72	2/19/2015, 3/9/2015, 4/15/15	N, N, Y	1	11/14/14-12 pm	positive 1/4	2014-12-08	NEG-1	0	0	02/17/15- 5 pm						0	0	0
745	AMNH	1	1020	M-50864	Funisciurus anerythrus anerythrus	F_an	Zaire	Orientale	Medje	Medje	2.38918	27.2999	PPL	Herbert Lang James P. Chapin	1914-06-15	6	1914	1911-1915	M	1	J	1		2014-10-29	64	1.84	2015-02-19	Y	1	11/14/14-12 pm				0	0	02/17/15- 5 pm						0	0	0
1010	AMNH	1	1370	M-50841	Funisciurus pyrropus akka	F_py	Zaire	Haut Zaire	Avakubi	Avakubi	1.3	27.5833	PPL area mission	Herbert Lang James P. Chapin	1914-07-16	7	1914	1911-1915	M	1	A	0		2015-02-12	11.6	1.76	3/9/2015, 4/9/2015, 4/15/15	N, N, Y	1	3/3/2015-5 pm				0	0	3/31/15-2:30 pm						0	0	0
1025	AMNH	1	1386	M-50865	Funisciurus pyrropus akka	F_py	Zaire	Orientale	Medje	Medje	2.38918	27.2999	PPL	Herbert Lang James P. Chapin	1914-06-24	6	1914	1911-1915	F	0	A	0		2015-02-12			3/9/2015, 4/9/2015, 4/15/15	N, N, Y	1	3/3/2015-5 pm				0	0	3/31/15-2:30 pm						0	0	0
95	RMCA	0	96	RMCA 4435-M-	anerythrus	F_an	Congo (DR)	Orientale		Avakubi	1.3	27.5833	ne0127 PPL area mission	Christy	1914-02-24	2	1914	1911-1915	F	0	A	0		2013-02-22	2.1	1.43		Y	1	2014-05-01	neg			0	0	2014-11-14	positive 1/4	positive 1/4	pos-1/4	2015-02-17	POS-1	1	0	1
98	RMCA	0	99	RMCA 4419-M-	anerythrus	F_an	Congo (DR)	Orientale		Poko	3.13333	26.9667	ne0326 stream and PPL and ADM3	Christy	1914-06-12	6	1914	1911-1915			J	1		2013-02-22	10.3	1.62		faint, Y	1	2014-04-15	positive 2/4	2014-05-12	POSITIVE-2 samples verified	1	1	2014-11-14	positive 2/4	positive 2/4	pos-2/4	2015-02-17	POS-2	1	1	1
100	RMCA	0	101	RMCA 4428-M-	anerythrus	F_an	Congo (DR)	Orientale		Poko	3.13333	26.9667	ne0326 stream and PPL and ADM3	Christy	1914-08-09	8	1914	1911-1915	F	0	A	0		2013-02-22	19.3	1.82		Y	1	2014-04-15	positive 1/4			0	0	2014-11-14	positive 3/4	positive 3/4	pos 3/4	2015-02-17	POS-1, NEG-1	1	0	1
107	RMCA	0	108	RMCA 4429-M-	anerythrus	F_an	Congo (DR)	Orientale		Poko	3.13333	26.9667	ne0326 stream and PPL and ADM3	Christy	1914-07-13	7	1914	1911-1915	M	1	A	0		2013-02-22	28.3	1.7		Y	1	2014-04-15	neg			0	0	2014-11-14	positive 1/4, slightly positive 1/4	positive 1/4, slightly positive 1/4	pos-1/4	2015-02-17	POS-1	1	0	1
573	RMCA	0	597	RMCA 4119-M-	congicus	F_co	Congo (DR)	Katanga		Kinda	-9.23333	25.0667	se0925, pop place	de Baillet Latour	likely 1914?		1914	1911-1915			A	0		2014-01-09	10.2	1.26		Y	1	4/24/2014, 11/14/14	positive 2/4, positive 1/4	11/6/14, 12/8/2014	POSITIVE-1 sample verified, POSITIVE-1 sample verified	1	1	2015-01-21						0	0	1
575	RMCA	0	599	RMCA 4118-M-	congicus	F_co	Congo (DR)	Katanga		Kinda	-9.23333	25.0667	se0925, pop place	de Baillet Latour	1914-04-08	4	1914	1911-1915			A	0		2014-01-09	23.9	1.43		Y	1	2014-04-24	neg			0	0	2015-01-21	positive 3/4	positive 3/4	pos-3/4	2015-03-10	POS-2	1	1	1
576	RMCA	0	600	RMCA 4117-M-	congicus	F_co	Congo (DR)	Katanga		Kinda	-9.23333	25.0667	se0925, pop place	de Baillet Latour	1914-12-05	12	1914	1911-1915			A	0		2014-01-09	11	1.6		Y	1	4/24/2014, 11/14/14	positive 1/4, positive 1/4	11/6/14, 12/8/2014	POSITIVE-1 sample verified, POSITIVE-1 sample verified	1	1	2015-01-21						0	0	1
687	RMCA	0	741	RMCA 4444-M-	pyrrhopus	F_py	Congo (DR)	Orientale	Medje	Medje	2.38918	27.2999	ne0227 PPL	Christy	1914-04-20	4	1914	1911-1915	F	0	J	1		2014-01-30	78.4	1.71		Y	1	2014-05-01	neg			0	0	2015-01-21	positive 1/4	positive 1/4	pos-1/4	2015-03-10	POS-1	1	0	1
445	RMCA	0	464	RMCA 4879-M-	lemniscatus	F_lem	Congo (DR)	Bas-Congo		Makaia n'tete mayumbe	-5.55	13.0333	se0513	Mayne	1915-11-01	11	1915	1911-1915			A	0		2013-11-08	2.7	4.08		Y	1	2014-08-22	neg			0	0	2015-01-14						0	0	0
447	RMCA	0	466	RMCA 4880-M-	lemniscatus	F_lem	Congo (DR)	Bas-Congo		Makaia n'tete mayumbe	-5.55	13.0333	se0513	Mayne	1915-11-01	11	1915	1911-1915			A	0		2013-11-08	21.9	1.5		Y	1	2014-08-22	neg			0	0	2015-01-14						0	0	0
446	RMCA	0	465	RMCA 5394-M-	lemniscatus	F_lem	Congo (DR)	Bas-Congo		Makaia n'tete	-5.55	13.0333	se0513	Mayne	likely 1916?		1916	1916-1920			A	0		2013-11-08	53.3	1.57		Y	1	2014-08-22	neg			0	0	2015-01-14						0	0	0
973	AMNH	1	1261	M-54444	Funisciurus lemniscatus	F_lem	Cameroon	Metet		Metet?	7.10226	13.2844		G. Schwab	1916-04-01	4	1916	1916-1920	F	0	A	0		2015-01-30	16.7	1.66	2015-03-05	Y	1	3/3/2015-12 pm	slightly positive 2/4	2015-03-10	NEG-1	0	0	3/31/15-12 pm						0	0	0
160	RMCA	0	161	RMCA 7724-M-	anerythrus	F_an	Congo (DR)	Kasaï-Occidental		Luebo	-5.33333	21.55	se0521 pop place and 3rd order ADM	Schouteden	likely 1920		1920	1916-1920			A	0		2013-03-01	23.2	1.62		Y	1	2014-05-06	neg			0	0	2014-11-19						0	0	0
424	RMCA	0	443	RMCA 7780-M-	lemniscatus	F_lem	Congo (DR)	Bas-Congo		Butu polo	-4.78333	12.9667	se0412	Schouteden	1920-10-24	10	1920	1916-1920	F	0	A	0		2013-10-25	50.3	1.73		Y	1	2014-08-22	neg			0	0	2015-01-14						0	0	0
427	RMCA	0	446	RMCA 7264-M-	lemniscatus	F_lem	Congo (DR)	Bas-Congo		Ganda sundi	-4.78333	12.9	se0412 pop place	Schouteden	1920-09-21	9	1920	1916-1920	M	1	A	0		2013-10-25	175.4	1.91		Y	1	2014-08-22	neg			0	0	2015-01-14						0	0	0
430	RMCA	0	449	RMCA 7263-M-	lemniscatus	F_lem	Congo (DR)	Bas-Congo		Kisala	-4.76667	13	se0413 pop place	Schouteden	1920-10-23	10	1920	1916-1920	M	1	A	0		2013-10-25	104.4	1.93		Y	1	2014-08-22	neg			0	0	2015-01-14						0	0	0
432	RMCA	0	451	RMCA 6470-M-	lemniscatus	F_lem	Congo (DR)	Bas-Congo		Ganda sundi	-4.78333	12.9	se0412 pop place	Schouteden	1920-10-05	10	1920	1916-1920	F	0	A	0		2013-10-25	67.3	1.81		faint, Y	1	2014-08-22	neg			0	0	2015-01-14						0	0	0
434	RMCA	0	453	RMCA 7779-M-	lemniscatus	F_lem	Congo (DR)	Bas-Congo		Ganda sundi	-4.78333	12.9	se0412 pop place	Schouteden	1920-10-06	10	1920	1916-1920	F	0	A	0		2013-11-08	28.3	1.89		Y	1	2014-08-22	positive 1/4	11/6/14, 12/8/2014		0	0	2015-01-14						0	0	0
435	RMCA	0	454	RMCA 7778-M-	lemniscatus	F_lem	Congo (DR)	Bas-Congo		Ganda sundi	-4.78333	12.9	se0412 pop place	Schouteden	1920-10-05	10	1920	1916-1920	F	0	A	0		2013-11-08	19.9	1.76		Y	1	2014-08-22	neg			0	0	2015-01-14	positive 1/4	positive 1/4		2015-02-17	NEG-1	0	0	0
436	RMCA	0	455	RMCA 7777-M-	lemniscatus	F_lem	Congo (DR)	Bas-Congo		Ganda sundi	-4.78333	12.9	se0412 pop place	Schouteden	1920-10-02	10	1920	1916-1920	M	1	A	0		2013-11-08	170.7	1.83		Y	1	2014-08-22	neg			0	0	2015-01-14						0	0	0
442	RMCA	0	461	RMCA 7774-M-	lemniscatus	F_lem	Congo (DR)	Bas-Congo		Ganda sundi	-4.78333	12.9	se0412 pop place	Schouteden	1920-09-28	9	1920	1916-1920	M	1	A	0		2013-11-08	35.7	1.68		faint, faint	1	2014-08-22	neg			0	0	2015-01-14						0	0	0
443	RMCA	0	462	RMCA 7776-M-	lemniscatus	F_lem	Congo (DR)	Bas-Congo		Ganda sundi	-4.78333	12.9	se0412 pop place	Schouteden	1920-10-02	10	1920	1916-1920	M	1	J	1		2013-11-08	47.4	1.95		Y	1	2014-08-22	neg			0	0	2015-01-14						0	0	0
450	RMCA	0	469	RMCA 7775-M-	lemniscatus	F_lem	Congo (DR)	Bas-Congo		Kisala	-4.76667	13	se0413 pop place	Schouteden	1920-10-23	10	1920	1916-1920	F	0	A	0		2013-11-08	54.4	1.74		faint, faint, Y	1	2014-08-22	neg			0	0	2015-01-14						0	0	0
451	RMCA	0	471	RMCA 6455-M-	lemniscatus	F_lem	Congo (DR)	Bas-Congo		Kisala	-4.76667	13	se0413 pop place	Schouteden	1920-10-18	10	1920	1916-1920	M	1	A	0		2013-11-08	35	1.75		faint, Y	1	2014-08-27	neg			0	0	2015-01-14						0	0	0
565	RMCA	0	589	RMCA 5363-M-	congicus	F_co	Congo (DR)	Orientale		Elisabetha	1.14452	23.5886	ne0123 PPL	Tinant	received 8/16/1920		1920	1916-1920			A	0		2013-12-06	46.5	1.78		Y	1	2014-04-24	neg			0	0	2015-01-21						0	0	0
441	RMCA	0	460	RMCA 7723-M-	lemniscatus	F_lem	Congo (DR)	Bas-Congo		Ganda sundi	-4.78333	12.9	se0412 pop place	Schouteden	1920-11-01	11	1920	1916-1920	F	0	A	0		2013-11-08	170.4	1.91		Y	1	2014-08-22	neg			0	0	2015-01-14	positive 2/4	positive 1/4	pos-1/4	2015-02-17	POS-1, NEG-1	1	0	1
444	RMCA	0	463	RMCA 6469-M-	lemniscatus	F_lem	Congo (DR)	Bas-Congo		Ganda sundi	-4.78333	12.9	se0412 pop place	Schouteden	1920-09-30	9	1920	1916-1920	F	0	A	0		2013-11-08	65.1	1.83		Y	1	2014-08-22	neg			0	0	2015-01-14	positive 1/4	positive 1/4	pos-1/4	2015-02-17	POS-1	1	0	1
566	RMCA	0	590	RMCA 5365-M-	congicus	F_co	Congo (DR)	Orientale		Elisabetha	1.14452	23.5886	ne0123 PPL	Tinant	received 10/5/1920		1920	1916-1920			A	0		2013-12-06	4.9	1.39		Y	1	2014-04-24	positive 1/4	2014-11-06		0	0	2015-01-21	positive 1/4	positive 1/4	pos-1/4	2015-03-10	POS-1	1	0	1
71	RMCA	0	72	RMCA 6258-M-	anerythrus	F_an	Congo (DR)	Kasaï-Occidental		Luluabourg	-5.88333	22.4333	se0522	Ghesquiere	1921-09-01	9	1921	1921-1925	F	0	A	0		2013-02-12	106.5	1.64		Y	1	2014-05-01	neg			0	0	2014-11-07	positive 1/4	positive 1/4	pos-1/4	2015-02-17	NEG-1	0	0	0
72	RMCA	0	73	RMCA 6450-M-	anerythrus	F_an	Congo (DR)	Kasaï-Occidental		Luebo	-5.33333	21.55	se0521 pop place and 3rd order ADM	Schouteden	1921-09-02	9	1921	1921-1925	F	0	A	0		2013-02-22	42.9	1.9		Y	1	2014-04-15	neg			0	0	2014-11-07						0	0	0
118	RMCA	0	119	RMCA 6891-M-	anerythrus	F_an	Congo (DR)	Bandundu		Kunungu	-2.1	16.4333	se0216	Schouteden	1921-03-01	3	1921	1921-1925	M	1	A	0		2013-02-22	20.6	1.84		Y	1	2014-05-01	neg			0	0	2014-11-14	positive 1/4	positive 1/4	pos-1/4	2015-02-17	NEG-1	0	0	0
121	RMCA	0	122	RMCA 6453-M-	anerythrus	F_an	Congo (DR)	Bandundu		Mongende	-2.1	16.3333	se0216	Schouteden	1921-04-17	4	1921	1921-1925	F	0	A	0		2013-02-22	7.9	1.99		Y	1	2014-05-01	slightly positive 1/4	2014-11-06		0	0	2014-11-14	positive 1/4	positive 1/4	pos-1/4	2015-02-17	NEG-1	0	0	0
124	RMCA	0	125	RMCA 6454-M-	anerythrus	F_an	Congo (DR)	Bandundu		Kunungu	-2.1	16.4333	se0216	Schouteden	1921-03-01	3	1921	1921-1925	M	1	A	0		2013-02-22	26.8	1.46		Y	1	2014-04-15	neg			0	0	2014-11-14						0	0	0
126	RMCA	0	127	RMCA 6445-M-	anerythrus	F_an	Congo (DR)	Bandundu		Kunungu	-2.1	16.4333	se0216	Schouteden	1921-03-01	3	1921	1921-1925	M	1	A	0		2013-02-28	7.6	1.71		Y	1	2014-04-15	neg			0	0	2014-11-14	slightly positive 1/4	slightly positive 1/4				0	0	0
127	RMCA	0	128	RMCA 6890-M-	anerythrus	F_an	Congo (DR)	Bandundu		Kunungu	-2.1	16.4333	se0216	Schouteden	1921-03-01	3	1921	1921-1925	M	1	A	0		2013-02-28	25.3	1.62		Y	1	2014-05-06	neg			0	0	2014-11-14	positive 1/4	positive 1/4	pos-1/4	2015-02-17	NEG-1	0	0	0
139	RMCA	0	140	RMCA 6895-M-	anerythrus	F_an	Congo (DR)	Kasaï-Occidental		Basongo	-4.38333	20.3833	se0420 pop place	Schouteden	1921-07-29	7	1921	1921-1925	F	0	A	0		2013-02-28	13	1.45		faint, Y	1	2014-05-06	neg			0	0	2014-11-14						0	0	0
140	RMCA	0	141	RMCA 6896-M-	anerythrus	F_an	Congo (DR)	Kasaï-Occidental		Basongo	-4.38333	20.3833	se0420 pop place	Schouteden	1921-07-30	7	1921	1921-1925	F	0	A	0		2013-02-28	7.2	2.16		Y	1	2014-05-06	neg			0	0	2014-11-14	positive 1/4, slightly positive 1/4	slightly positive 1/4		12/8/2014, 2/17/2015	NEG-1	0	0	0
141	RMCA	0	142	RMCA 6447-M-	anerythrus	F_an	Congo (DR)	Kasaï-Occidental		Basongo	-4.38333	20.3833	se0420 pop place	Schouteden	1921-07-19	7	1921	1921-1925	F	0	A	0		2013-02-28	6.5	1.92		Y	1	2014-04-15	neg			0	0	2014-11-14	positive 2/4, slightly positive 1/4	positive 2/4, slightly positive 1/4	pos-2/4, spos-1/4	2015-02-17	NEG-2 2	0	0	0
142	RMCA	0	143	RMCA 6893-M-	anerythrus	F_an	Congo (DR)	Kasaï-Occidental		Basongo	-4.38333	20.3833	se0420 pop place	Schouteden	1921-07-20	7	1921	1921-1925	F	0	A	0		2013-02-28	16.8	1.63		Y	1	2014-05-06	neg			0	0	2014-11-14	positive 1/4, slightly positive 1/4	positive 1/4, slightly positive 1/4	pos-1/4	2015-02-17	NEG-1	0	0	0
143	RMCA	0	144	RMCA 6894-M-	anerythrus	F_an	Congo (DR)	Kasaï-Occidental		Basongo	-4.38333	20.3833	se0420 pop place	Schouteden	1921-07-25	7	1921	1921-1925	M	1	A	0		2013-02-28	12.4	1.87		Y	1	2014-05-06	neg			0	0	2014-11-14	positive 1/4, slightly positive 1/4	positive 1/4, slightly positive 1/4	pos-2/4	2015-02-17	NEG-1	0	0	0
144	RMCA	0	145	RMCA 6892-M-	anerythrus	F_an	Congo (DR)	Kasaï-Occidental		Basongo	-4.38333	20.3833	se0420 pop place	Schouteden	1921-07-20	7	1921	1921-1925	M	1	A	0		2013-03-01	20.4	1.56		Y	1	2014-05-06	neg			0	0	2014-11-14						0	0	0
145	RMCA	0	146	RMCA 6446-M-	anerythrus	F_an	Congo (DR)	Kasaï-Occidental		Basongo	-4.38333	20.3833	se0420 pop place	Schouteden	1921-07-24	7	1921	1921-1925	F	0	A	0		2013-03-01	57.1	1.81		Y	1	2014-05-06	neg			0	0	2014-11-14						0	0	0
428	RMCA	0	447	RMCA 7233-M-	lemniscatus	F_lem	Congo (DR)	Bas-Congo		Makaia n'tete	-5.55	13.0333	se0513	Schouteden	1921-03-22	3	1921	1921-1925	F	0	A	0		2013-10-25	73.6	1.89		Y	1	2014-08-22	neg			0	0	2015-01-14						0	0	0
429	RMCA	0	448	RMCA 7232-M-	lemniscatus	F_lem	Congo (DR)	Bas-Congo		Makaia n'tete	-5.55	13.0333	se0513	Schouteden	1921-03-21	3	1921	1921-1925	M	1	A	0		2013-10-25	65.9	1.92		Y	1	2014-04-22	1/4 positive	2014-11-06		0	0	2015-01-14	slightly positive 1/4	slightly positive 1/4				0	0	0
431	RMCA	0	450	RMCA 7262-M-	lemniscatus	F_lem	Congo (DR)	Bas-Congo		Makaia n'tete	-5.55	13.0333	se0513	Schouteden	1921-03-29	3	1921	1921-1925	M	1	A	0		2013-10-25	9.8	2.2		faint, Y	1	2014-08-22	neg			0	0	2015-01-14						0	0	0
449	RMCA	0	468	RMCA 7234-M-	lemniscatus	F_lem	Congo (DR)	Bas-Congo		Makaia n'tete	-5.55	13.0333	se0513	Schouteden	1921-03-23	3	1921	1921-1925	F	0	J	1		2013-11-08	37.1	1.65		faint, faint	1	2014-08-22	neg			0	0	2015-01-14	positive 1/4			2015-02-17	NEG-1	0	0	0
452	RMCA	0	472	RMCA 16581-M-	bayonii	F_ba	Congo (DR)	Kasaï-Occidental		Basongo	-4.38333	20.3833	se0420 pop place	Schouteden	1921-07-16	7	1921	1921-1925	M	1	A	0		2013-11-08	86.4	1.87		Y	1	2014-04-24	neg			0	0	2015-01-14						0	0	0
453	RMCA	0	473	RMCA 7267-M-	bayonii	F_ba	Congo (DR)	Kasaï-Occidental		Basongo	-4.38333	20.3833	se0420 pop place	Schouteden	1921-07-31	7	1921	1921-1925	M	1	A	0		2013-11-08	63.8	1.92		Y	1	2014-08-27	neg			0	0	2015-01-14	positive 1/4	positive 1/4	pos-1/4	2015-02-17	NEG-1	0	0	0
454	RMCA	0	474	RMCA 6467-M-	bayonii	F_ba	Congo (DR)	Kasaï-Occidental		Basongo	-4.38333	20.3833	se0420 pop place	Schouteden	1921-08-03	8	1921	1921-1925	F	0	A	0		2013-11-08	47.1	1.79		faint, Y	1	2014-08-27	neg			0	0	2015-01-14						0	0	0
455	RMCA	0	475	RMCA 7265-M-	bayonii	F_ba	Congo (DR)	Kasaï-Occidental		N'gombe	-6.66667	20.95	se0620	Schouteden	1921-11-10	11	1921	1921-1925	F	0	A	0		2013-11-08	31.9	2		Y	1	2014-04-24	neg			0	0	2015-01-14						0	0	0
463	RMCA	0	483	RMCA 6456-M- a	congicus	F_co	Congo (DR)	Equateur District		Eala	0.0666667	18.3	ne0018 PPL	Schouteden	1921-01-09	1	1921	1921-1925	F	0	A	0		2013-11-08	12.3	1.89		Y	1	2014-08-27	neg			0	0	2015-01-14						0	0	0
492	RMCA	0	514	RMCA 6457-M-	congicus congicus	F_co	Congo (DR)	Bandundu		Kwamouth	-3.18333	16.2667	se0316 pop place	Schouteden	1921-06-05	6	1921	1921-1925	M	1	A	0		2013-11-15	18.5	1.5		Y	1	2014-08-27	neg			0	0	2015-01-14						0	0	0
493	RMCA	0	515	RMCA 6897-M-	congicus congicus	F_co	Congo (DR)	Bandundu		Kwamouth	-3.18333	16.2667	se0316 pop place	Schouteden	1921-05-21	5	1921	1921-1925	M	1	A	0		2013-11-15	30.6	1.96		Y	1	2014-08-27	neg			0	0	2015-01-14	positive 4/4			2015-02-17	NEG-2	0	0	0
497	RMCA	0	519	RMCA 6459-M-	congicus congicus	F_co	Congo (DR)	Bandundu		Kwamouth	-3.18333	16.2667	se0316 pop place	Schouteden	1921-06-10	6	1921	1921-1925	F	0	A	0		2013-11-15	5.7	1.84		N, Y	1	2014-08-27	neg			0	0	2015-01-14						0	0	0
498	RMCA	0	520	RMCA 6898-M-	congicus congicus	F_co	Congo (DR)	Bandundu		Kwamouth	-3.18333	16.2667	se0316 pop place	Schouteden	1921-05-23	5	1921	1921-1925	F	0	A	0		2013-11-15	11	1.75		Y	1	2014-08-27	neg			0	0	2015-01-14						0	0	0
505	RMCA	0	527	RMCA 6889-M-	congicus congicus	F_co	Congo (DR)	Bandundu		Kunungu	-2.1	16.4333	se0216	Schouteden	1921-03-01	3	1921	1921-1925	F	0	A	0		2013-11-22	15.6	1.72		Y	1	2014-08-27	neg			0	0	2015-01-14						0	0	0
509	RMCA	0	531	RMCA 6888-M-	congicus congicus	F_co	Congo (DR)	Bandundu		Kunungu	-2.1	16.4333	se0216	Schouteden	1921-03-01	3	1921	1921-1925	M	1	A	0		2013-11-22	23.8	1.81		Y	1	2014-08-27	neg			0	0	2015-01-14						0	0	0
539	RMCA	0	562	RMCA 6449-M-	congicus	F_co	Congo (DR)	Kasaï-Occidental		Luebo	-5.33333	21.55	se0521 pop place and 3rd order ADM	Schouteden	1921-08-25	8	1921	1921-1925	M	1	A	0		2013-12-06	66	1.37		N, N. N, Y	1	2014-08-27	neg			0	0	2015-01-14						0	0	0
543	RMCA	0	567	RMCA 6452-M-	congicus	F_co	Congo (DR)			Tondu	-0.883333	18.15	se0018	Schouteden	1921-02-23	2	1921	1921-1925	F	0	A	0		2013-12-06	19.2	1.61		N, N, weird, Y	1	2014-08-27	neg			0	0	2015-01-14						0	0	0
548	RMCA	0	572	RMCA 6462-M-	congicus	F_co	Congo (DR)	Kasaï-Occidental		Luebo	-5.33333	21.55	se0521 pop place and 3rd order ADM	Schouteden	1921-08-30	8	1921	1921-1925	F	0	A	0		2013-12-06	10.9	1.7		N, N, faint	0.25	2014-08-27	neg			0	0	2015-01-21						0	0	0
550	RMCA	0	574	RMCA 6456-M- b	congicus	F_co	Congo (DR)	Equateur District		Eala	0.0666667	18.3	ne0018 PPL	Schouteden	1921-01-09	1	1921	1921-1925	F	0	A	0		2013-12-06	7.1	1.52		Y	1	2014-08-27	neg			0	0	2015-01-21	positive 1/4					0	0	0
552	RMCA	0	576	RMCA 6464-M-	congicus	F_co	Congo (DR)	Kasaï-Occidental		Macaco	-5.46667	21.1667	se0521	Schouteden	1921-09-30	9	1921	1921-1925	M	1	A	0		2013-12-06	102.6	1.55		N, weird, faint	0.25	2014-08-27	neg			0	0	2015-01-21						0	0	0
556	RMCA	0	580	RMCA 6461-M-	congicus	F_co	Congo (DR)	Kasaï-Occidental		Luebo	-5.33333	21.55	se0521 pop place and 3rd order ADM	Schouteden	1921-12-15	12	1921	1921-1925	F	0	A	0		2013-12-06	34.5	1.66		Y	1	2014-08-27	neg			0	0	2015-01-21						0	0	0
557	RMCA	0	581	RMCA 6463-M-	congicus	F_co	Congo (DR)	Kasaï-Occidental		Kabambaie	-5.75	20.8167	se0520 stream	Schouteden	1921-12-02	12	1921	1921-1925	F	0	A	0		2013-12-06	20.7	1.75		Y	1	2014-04-24	neg			0	0	2015-01-21						0	0	0
119	RMCA	0	120	RMCA 6448-M-	anerythrus	F_an	Congo (DR)	Bandundu		Kunungu	-2.1	16.4333	se0216	Schouteden	1921-04-02	4	1921	1921-1925	F	0	A	0		2013-02-22	13.3	1.89		Y	1	2014-05-01	neg			0	0	2014-11-14	positive 2/4, slightly positive 1/4	positive 2/4, slightly positive 1/4	pos-1/4, spos-2/4	2015-02-17	POS-2	1	1	1
128	RMCA	0	129	RMCA 6887-M-	anerythrus	F_an	Congo (DR)	Bandundu		Kunungu	-2.1	16.4333	se0216	Schouteden	1921-03-01	3	1921	1921-1925	F	0	A	0		2013-02-28	3.9	1.64		faint, faint	1	2014-05-06	neg			0	0	2014-11-14	positive 1/4	positive 1/4	pos-1/4	2/17/2015, 3/10/15	POS-1, NEG-1	1	0	1
134	RMCA	0	135	RMCA 6444-M-	anerythrus	F_an	Congo (DR)	Equateur District		Eala	0.0666667	18.3	ne0018 PPL	Schouteden	1921-01-25	1	1921	1921-1925	M	1	A	0		2013-02-28	14.2	1.99		Y	1	2014-05-06	slightly positive 2/4	2014-11-06		0	0	2014-11-14	positive 2/4	positive 1/4	pos-1/4, spos-1/4	2015-02-17	POS-1, NEG-1	1	0	1
491	RMCA	0	513	RMCA 6458-M-	congicus congicus	F_co	Congo (DR)	Bandundu		Kwamouth	-3.18333	16.2667	se0316 pop place	Schouteden	1921-06-02	6	1921	1921-1925	F	0	A	0		2013-11-15	12.7	1.99		Y	1	2014-08-27	positive 1/4	2014-12-08	POSITIVE-1 sample verified	1	0	2015-01-14	positive 1/4, slightly positive 2/4	positive 1/4, slightly positive 2/4	pos-1/4	2015-02-17	POS-1	1	0	1
494	RMCA	0	516	RMCA 7268-M-	congicus congicus	F_co	Congo (DR)	Bandundu		Kwamouth	-3.18333	16.2667	se0316 pop place	Schouteden	1921-06-12	6	1921	1921-1925	F	0	A	0		2013-11-15	21.9	1.97		Y	1	2014-04-24	neg			0	0	2015-01-14	positive 4/4	positive 1/4	pos-1/4	2015-02-17	POS-1, NEG-1	1	0	1
495	RMCA	0	517	RMCA 6900-M-	congicus congicus	F_co	Congo (DR)	Bandundu		Kwamouth	-3.18333	16.2667	se0316 pop place	Schouteden	1921-06-10	6	1921	1921-1925	F	0	A	0		2013-11-15	3.8	2.37		Y	1	4/24/2014, 11/14/14	slightly positive 1/4, positive 1/4	11/6/14, 12/8/2014	SEMI-POSITIVE-1/2 verified, POSITIVE-1 sample verified	1	1	2015-01-14	positive 2/4			2015-02-17	NEG-1	0	0	1
496	RMCA	0	518	RMCA 6899-M-	congicus congicus	F_co	Congo (DR)	Bandundu		Kwamouth	-3.18333	16.2667	se0316 pop place	Schouteden	1921-05-24	5	1921	1921-1925	F	0	A	0		2013-11-15	14.3	2.04		Y	1	2014-08-27	neg			0	0	2015-01-14	positive 3/4	positive 3/4	pos-3/4	2015-03-10	POS-1, NEG-1	1	0	1
508	RMCA	0	530	RMCA 6451-M-	congicus congicus	F_co	Congo (DR)	Bandundu		Kunungu	-2.1	16.4333	se0216	Schouteden	1921-03-01	3	1921	1921-1925	F	0	A	0		2013-11-22	80.5	1.56		Y	1	2014-08-27	neg			0	0	2015-01-14	positive 1/4	positive 1/4	pos-1/4	2015-03-10	POS-1	1	0	1
510	RMCA	0	532	RMCA 7231-M-	congicus congicus	F_co	Congo (DR)	Equateur District		Bikoro	-0.75	18.2833	se0018 ADM3	Schouteden	1921-02-25	2	1921	1921-1925	F	0	A	0		2013-11-22	17.4	1.5		Y	1	2014-04-24	slightly positive 1/4	2014-11-06	POSITIVE- 1 sample verified	1	0	2015-01-14	positive 1/4	positive 1/4	pos-1/4	2015-03-10	POS-1	1	0	1
555	RMCA	0	579	RMCA 6465-M-	congicus	F_co	Congo (DR)	Kasaï-Occidental		Macaco	-5.46667	21.1667	se0521	Schouteden	1921-09-26	9	1921	1921-1925			A	0		2013-12-06	11.4	1.75		Y	1	2014-04-24	positive 1/4	2014-11-06	POSITIVE- 1 sample verified	1	0	2015-01-21	positive 1/4	positive 1/4	pos-1/4	2015-03-10	POS-1	1	0	1
558	RMCA	0	582	RMCA 6460-M-	congicus	F_co	Congo (DR)	Kasaï-Occidental		Luebo	-5.33333	21.55	se0521 pop place and 3rd order ADM	Schouteden	1921-08-28	8	1921	1921-1925	F	0	A	0		2013-12-06	47.6	1.81		Y	1	2014-04-24	positive 1/4	2014-11-06		0	0	2015-01-21	positive 2/4, slightly positive 1/4	positive 2/4, slightly positive 1/4	pos-2/4	2015-03-10	POS-2	1	1	1
596	RMCA	0	620	RMCA 7266-M-	congicus	F_co	Congo (DR)	Kasaï-Occidental		Macaco	-5.46667	21.1667	se0521	Schouteden	1921-09-26	9	1921	1921-1925	F	0	A	0		2014-01-09	36.6	1.64		Y	1	2014-05-01	neg	2014-11-06		0	0	2015-01-21	positive 1/4	positive 1/4	pos-1/4	2015-03-10	POS-1	1	0	1
158	RMCA	0	159	RMCA 7767-M-	anerythrus	F_an	Congo (DR)	Bandundu		Kunungu	-2.1	16.4333	se0216	Ngwe	1922-01-01	1	1922	1921-1925	M	1	A	0		2013-03-01	41.5	1.66		Y	1	2014-05-06	neg			0	0	2014-11-19	slightly positive 2/4	slightly positive 2/4	spos-1/4			0	0	0
159	RMCA	0	160	RMCA 7739-M-	anerythrus	F_an	Congo (DR)	Bandundu		Kunungu	-2.1	16.4333	se0216	Ngwe	1922-01-01	1	1922	1921-1925	F	0	A	0		2013-03-01	18.7	1.8		Y	1	2014-05-06	neg			0	0	2014-11-19						0	0	0
598	RMCA	0	622	RMCA 7447-M-	congicus	F_co	Congo (DR)	Kasaï-Occidental		Luluabourg	-5.88333	22.4333	se0525	Callewaert	1922-07-12	7	1922	1921-1925	F	0	A	0		2014-01-09	7.7	1.36		Y	1	2014-08-27	neg			0	0	2015-01-21	slightly positive 1/4		spos-1/4			0	0	0
154	RMCA	0	155	RMCA 7769-M-	anerythrus	F_an	Congo (DR)	Bandundu		Kunungu	-2.1	16.4333	se0216	Ngwe	1922-01-01	1	1922	1921-1925	F	0	A	0		2013-03-01	8.3	1.7		Y	1	2014-04-15	neg			0	0	2014-11-14	positive 4/4	positive 4/4	pos-1/4, pos-1/4	2015-02-17	POS-1, NEG-1	1	0	1
155	RMCA	0	156	RMCA 7770-M-	anerythrus	F_an	Congo (DR)	Bandundu		Kunungu	-2.1	16.4333	se0216	Ngwe	1922-01-01	1	1922	1921-1925	M	1	A	0		2013-03-01	10.6	1.51		Y	1	2014-04-15	neg			0	0	2014-11-14	positive 1/4	positive 1/4	pos-1/4	2015-02-17	POS-1	1	0	1
157	RMCA	0	158	RMCA 7768-M-	anerythrus	F_an	Congo (DR)	Bandundu		Kunungu	-2.1	16.4333	se0216	Ngwe	1922-01-01	1	1922	1921-1925	F	0	A	0		2013-03-01	17.6	1.86		Y	1	2014-05-06	neg			0	0	2014-11-14	positive 1/4	positive 1/4	pos-1/4	2015-02-17	POS-1	1	0	1
595	RMCA	0	619	RMCA 7446-M-	congicus	F_co	Congo (DR)	Kasaï-Occidental		Luluabourg	-5.88333	22.4333	se0524	Callewaert	1922-08-24	8	1922	1921-1925			A	0		2014-01-09	22.4	1.64		N, Y	1	2014-05-01	ppsitive 3/4	2014-11-06	POSITIVE-2 samples verified	1	1	2015-01-21	positive 3/4	positive 3/4	pos-3/4	2015-03-10	POS-2	1	1	1
130	RMCA	0	131	RMCA 7080-M-	anerythrus	F_an	Congo (DR)	Kasaï-Occidental		Luluabourg	-5.88333	22.4333	se0523	Callewaert	1923-06-19	6	1923	1921-1925	F	0	A	0		2013-02-28	25.7	1.84		Y	1	2014-05-06	slightly positive 1/4	2014-11-06		0	0	2014-11-14	positive 3/4, slightly positive 1/4	positive 2/4, slightly positive 1/4	pos-1/4	12/8/2014, 2/17/2015	NEG-1	0	0	0
135	RMCA	0	136	RMCA 7075-M-	anerythrus	F_an	Congo (DR)	Kasaï-Occidental	Kasai District	St joseph luluabourg	-6.01667	22.3167		Callewaert	1923-05-17	5	1923	1921-1925	F	0	A	0		2013-02-28	11.9	1.74		faint, Y	1	2014-05-06	neg			0	0	2014-11-14	positive 1/4, slightly positive 1/4	positive 1/4, slightly positive 1/4	pos-1/4, pos-1/4	2015-02-17	NEG-1	0	0	0
136	RMCA	0	137	RMCA 7105-M-	anerythrus	F_an	Congo (DR)	Kasaï-Occidental	Kasai District	St joseph luluabourg	-6.01667	22.3167		Callewaert	1923-06-21	6	1923	1921-1925	M	1	A	0		2013-02-28	29.5	1.68		Y	1	2014-04-15	neg			0	0	2014-11-14						0	0	0
138	RMCA	0	139	RMCA 7037-M-	anerythrus	F_an	Congo (DR)	Equateur District		Lukolela	-1.06072	17.176	se0117 PPL used to be -1.166666667 17.18333335	Ghesquiere	1923-08-01	8	1923	1921-1925	M	1	J	1		2013-02-28	8.6	2.89		Y	1	2014-05-06	slightly positive 1/4	2014-11-06		0	0	2014-11-14	positive 4/4	positive 3/4	pos-2/4	2015-02-17	NEG-1	0	0	0
570	RMCA	0	594	RMCA 6274-M-	congicus	F_co	Congo (DR)	Orientale		Elisabetha	1.14452	23.5886	ne0123 PPL	Tinant	received 4/28/1923		1923	1921-1925			A	0		2013-12-06	42.1	1.77		Y	1	2014-08-27	neg			0	0	2015-01-21						0	0	0
597	RMCA	0	621	RMCA 7208-M-	congicus	F_co	Congo (DR)	Kasaï-Occidental	Kasai District	St joseph luluabourg	-6.01667	22.3167		Callewaert	1923-07-27	7	1923	1921-1925	M	1	A	0		2014-01-09	182	1.4		Y	1	2014-08-27	neg			0	0	2015-01-21						0	0	0
600	RMCA	0	624	RMCA 7093-M-	congicus	F_co	Congo (DR)	Kasaï-Occidental	Kasai District	St joseph luluabourg	-6.01667	22.3167		Callewaert	1923-06-22	6	1923	1921-1925	M	1	A	0		2014-01-09	12.3	1.47		Y	1	2014-05-01	neg			0	0	2015-01-21						0	0	0
792	AMNH	1	1070	M-86218	Funisciurus anerythrus ochnogaster	F_an	Congo	Kasaï-Occidental	Kasai District	Mission of St. Joseph, Luluabourg, Kasai Distr	-6.01667	22.3167		Rev R. Callewaert	1923-09-26	9	1923	1921-1925	M	1	A	0		2014-11-13	17.6	1.56	2/19/2015, 3/9/2015, 4/15/15, 4/17/2015	Y-weird, N, N, N	0.5	2/17/2015-12 pm	slightly positive 1/4			0	0	3/5/15-2:30 pm	positive 2/4	positive 2/4	pos-2/4	2015-04-20	NEG-1	0	0	0
793	AMNH	1	1071	M-86219	Funisciurus anerythrus ochnogaster	F_an	Congo	Kasaï-Occidental	Kasai District	Mission of St. Joseph, Luluabourg, Kasai Distr	-6.01667	22.3167		Rev R. Callewaert	1923-05-19	5	1923	1921-1925	M	1	A	0		2014-11-13	24.7	1.87	2015-02-23	Y	1	2/17/2015-12 pm				0	0	3/5/15-2:30 pm	positive 4/4	positive 4/4	pos-4/4	2015-04-20	NEG-1	0	0	0
822	AMNH	1	1101	M-86217	Funisciurus congicus congicus	F_co	Congo	Kasaï-Occidental	Kasai District	Mission of St. Joseph, Luluabourg, Kasai Distr	-6.01667	22.3167	used to be -5.883333333 22.4333333	Rev R. Callewaert	1923-08-15	8	1923	1921-1925	F	0	A	0		2014-11-17	9.7	1.69	2015-02-23	Y	1	2/17/2015-12 pm	positive 1/4	2015-03-10	NEG-1	0	0	3/5/15-2:30 pm	positive 1/4			2015-04-20	NEG-1	0	0	0
132	RMCA	0	133	RMCA 7083-M-	anerythrus	F_an	Congo (DR)	Kasaï-Occidental	Kasai District	St joseph luluabourg	-6.01667	22.3167		Callewaert	1923-06-23	6	1923	1921-1925	M	1	A	0		2013-02-28	12	1.64		Y	1	2014-05-06	slightly pos 1/4	2014-11-06		0	0	2014-11-14	positive 3/4	positive 2/4	pos-2/4	2014-12-08	POS-1, NEG-2	1	0	1
133	RMCA	0	134	RMCA 7091-M-	anerythrus	F_an	Congo (DR)	Kasaï-Occidental	Kasai District	St joseph luluabourg	-6.01667	22.3167		Callewaert	1923-06-27	6	1923	1921-1925	M	1	A	0		2013-02-28	8.6	1.55		N, Y	1	2014-04-15	positive 2/4	2014-05-12	POSITIVE-2 samples verified	1	1	2014-11-14	positive 2/4	positive 2/4	pos-2/4	2015-02-17	POS-2	1	1	1
137	RMCA	0	138	RMCA 7034-M-	anerythrus	F_an	Congo (DR)	Equateur District		Lukolela	-1.06072	17.176	se0117 PPL used to be -1.166666667 17.18333334	Ghesquiere	1923-08-01	8	1923	1921-1925	M	1	J	1		2013-02-28	23.4	1.89		Y	1	2014-05-06	neg			0	0	2014-11-14	positive 3/4, slightly positive 1/4	positive 3/4, slightly positive 1/4	pos-3/4, pos-1/4	2015-02-17	POS-1, NEG-1	1	0	1
599	RMCA	0	623	RMCA 7082-M-	congicus	F_co	Congo (DR)	Kasaï-Occidental	Kasai District	St joseph luluabourg	-6.01667	22.3167		Callewaert	1923-06-26	6	1923	1921-1925	F	0	A	0		2014-01-09	4.6	1.55		Y	1	5/1/2014, 11/14/14	positive 1/4, positive 1/4	11/6/14, 12/8/2014	POSITIVE-1 sample verified, POSITIVE-1 sample verified	1	1	2015-01-21						0	0	1
601	RMCA	0	625	RMCA 7103-M-	congicus	F_co	Congo (DR)	Kasaï-Occidental	Kasai District	St joseph luluabourg	-6.01667	22.3167		Callewaert	1923-06-11	6	1923	1921-1925	F	0	A	0		2014-01-09	21.7	1.58		N, N, Y	1	5/1/2014, 11/14/14	positive1/4, positive 1/4	11/6/14, 12/8/2014	POSITIVE-1 sample verified, POSITIVE-1 sample verified	1	1	2015-01-21	slightly positive 1/4					0	0	1
546	RMCA	0	570	RMCA 7836-M-	congicus	F_co	Congo (DR)	Kasaï-Occidental		Baka mbuli	-4.53333	22.9	se0422	Wilson	1924-04-03	4	1924	1921-1925	M	1	A	0		2013-12-06	29.3	1.39		Y	1	2014-08-27	neg			0	0	2015-01-14						0	0	0
547	RMCA	0	571	RMCA 7830-M-	congicus	F_co	Congo (DR)	Kasaï-Occidental		Inkongo	-4.91667	23.25	se0423 pop place	Wilson	1924-08-28	8	1924	1921-1925	M	1	A	0		2013-12-06	160.1	1.5		N, N, faint	0.25	2014-08-27	neg			0	0	2015-01-21						0	0	0
553	RMCA	0	577	RMCA 7828-M-	congicus	F_co	Congo (DR)	Kasaï-Occidental		Inkongo	-4.91667	23.25	se0423 pop place	Wilson	1924-08-28	8	1924	1921-1925	F	0	A	0		2013-12-06	21.9	1.54		Y	1	2014-08-27	neg			0	0	2015-01-21						0	0	0
554	RMCA	0	578	RMCA 7829-M-	congicus	F_co	Congo (DR)	Kasaï-Occidental		Inkongo	-4.91667	23.25	se0423 pop place	Wilson	1924-08-28	8	1924	1921-1925	M	1	A	0		2013-12-06	26.6	1.87		Y	1	2014-04-24	neg			0	0	2015-01-21						0	0	0
787	AMNH	1	1065	M-86210	Funisciurus anerythrus ochnogaster	F_an	Congo	Kasaï-Occidental	Kasai District	Mission of St. Joseph, Luluabourg, Kasai Distr, 610m	-6.01667	22.3167		Rev R. Callewaert	1924-03-11	3	1924	1921-1925	M	1	A	0		2014-11-13	29.6	1.8	2015-02-23	Y	1	2/17/2015-12 pm				0	0	3/5/15-2:30 pm	positive 4/4	positive 4/4	pos-4/4	2015-04-20	NEG-2	0	0	0
788	AMNH	1	1066	M-86211	Funisciurus anerythrus ochnogaster	F_an	Congo	Kasaï-Occidental	Kasai District	Mission of St. Joseph, Luluabourg, Kasai Distr	-6.01667	22.3167		Rev R. Callewaert	1924-08-16	8	1924	1921-1925	M	1	A	0		2014-11-13	29.2	1.77	2015-02-23	Y	1	2/17/2015-12 pm				0	0	3/5/15-2:30 pm	positive 3/4, slightly positive 1/4	positive 3/4, slightly positive 1/4	pos-3/4	2015-04-20	NEG-1	0	0	0
789	AMNH	1	1067	M-86212	Funisciurus anerythrus ochnogaster	F_an	Congo	Kasaï-Occidental	Kasai District	Mission of St. Joseph, Luluabourg, Kasai Distr	-6.01667	22.3167		Rev R. Callewaert	1924-08-15	8	1924	1921-1925	M	1	A	0		2014-11-13	20.7	1.66	2015-02-23	Y	1	2/17/2015-12 pm				0	0	3/5/15-2:30 pm	positive 4/4	positive 2/4, slightly positive 1/4	pos-3/4			0	0	0
790	AMNH	1	1068	M-86214	Funisciurus anerythrus ochnogaster	F_an	Congo	Kasaï-Occidental	Kasai District	Mission of St. Joseph, Luluabourg, Kasai Distr	-6.01667	22.3167		Rev R. Callewaert	1924-09-18	9	1924	1921-1925	F	0	A	0		2014-11-13	48.5	1.8	2015-02-23	Y	1	2/17/2015-12 pm				0	0	3/5/15-2:30 pm	positive 4/4	positive 4/4	pos-3/4	2015-04-20	NEG-1	0	0	0
791	AMNH	1	1069	M-86215	Funisciurus anerythrus ochnogaster	F_an	Congo	Kasaï-Occidental	Kasai District	Mission of St. Joseph, Luluabourg, Kasai Distr	-6.01667	22.3167		Rev R. Callewaert	1924-07-19	7	1924	1921-1925	M	1	A	0		2014-11-13	12.7	1.62	2/19/2015, 3/9/2015	N, Y	1	2/17/2015-12 pm	positive 1/4	2015-03-10	NEG-1	0	0	3/5/15-2:30 pm						0	0	0
146	RMCA	0	147	RMCA 8723-M-	anerythrus	F_an	Congo (DR)	Orientale	Medje	Nawa riv medje - panga	2.38918	27.2999	ne0227 PPL	Schouteden	1925-09-01	9	1925	1921-1925	M	1	A	0		2013-03-01	7.3	1.57		Y	1	2014-05-06	neg			0	0	2014-11-14						0	0	0
147	RMCA	0	148	RMCA 8722-M-	anerythrus	F_an	Congo (DR)	Orientale	Medje	Nawa riv medje - panga	2.38918	27.2999	ne0227 PPL	Schouteden	1925-09-01	9	1925	1921-1925	F	0	A	0		2013-03-01	19	1.46		N, Y	1	2014-05-06	neg			0	0	2014-11-14						0	0	0
148	RMCA	0	149	RMCA 8717-M-	anerythrus	F_an	Congo (DR)	Orientale		Koteli	2.85	24.5667	ne0224 stream	Schouteden	1925-01-09	1	1925	1921-1925	F	0	A	0		2013-03-01	8.5	1.59		faint, Y	1	2014-04-15	neg			0	0	2014-11-14						0	0	0
149	RMCA	0	150	RMCA 8716-M-	anerythrus	F_an	Congo (DR)	Orientale		Koteli	2.85	24.5667	ne0224 stream	Schouteden	1925-01-18	1	1925	1921-1925	F	0	A	0		2013-03-01	13.6	1.6		N, N, Y	1	2014-05-06	neg			0	0	2014-11-14						0	0	0
151	RMCA	0	152	RMCA 8714-M-	anerythrus	F_an	Congo (DR)	Orientale		Koteli	2.85	24.5667	ne0224 stream	Schouteden	1925-01-16	1	1925	1921-1925	F	0	A	0		2013-03-01	7.4	1.54		Y	1	2014-05-06	neg			0	0	2014-11-14	positive 1/4	positive 1/4	pos-1/4	2015-02-17	NEG-1	0	0	0
156	RMCA	0	157	RMCA 8148-M-	anerythrus	F_an	Congo (DR)	Bandundu		Kunungu	-2.1	16.4333	se0216	Ngwe	received 8/6/1925		1925	1921-1925	F	0	A	0		2013-03-01	8	1.76		Y	1	2014-05-06	positive 1/4	2014-11-06		0	0	2014-11-14	slightly positive 1/4	slightly positive 1/4				0	0	0
169	RMCA	0	170	RMCA 8725-M-	anerythrus	F_an	Congo (DR)	Orientale		Mauda	4.08333	27.6833	ne0427 stream	Schouteden	1925-03-12	3	1925	1921-1925			A	0		2013-03-08	10.2	1.75		Y	1	2014-05-06	neg			0	0	2014-11-19						0	0	0
296	RMCA	0	306	RMCA 8746-M-	carruthersi	F_ca	Congo (DR)	Nord-Kivu		Lulenga	-1.41141	29.3747	se0129 used to be -1.416666667 29.36666667 PPL	Schouteden	1925-11-19	11	1925	1921-1925	M	1	A	0		2013-08-29	13.5	2.11		N, Y	1	2014-04-17	neg			0	0	2014-11-24						0	0	0
298	RMCA	0	309	RMCA 8748-M-	carruthersi	F_ca	Congo (DR)	Nord-Kivu		Burunga	-1.48333	29.35	se0129	Schouteden	likely 1925		1925	1921-1925	M	1	A	0		2013-09-20	35.5	1.82		faint, N, N	1	2014-05-08	neg			0	0	2014-11-24						0	0	0
299	RMCA	0	310	RMCA 8745-M-	carruthersi	F_ca	Congo (DR)	Nord-Kivu		Lulenga	-1.41141	29.3747	se0129 used to be -1.416666667 29.36666667 PPL	Schouteden	1925-11-20	11	1925	1921-1925	M	1	A	0		2013-09-20	5.7	2.72		faint, Y	1	2014-04-17	neg			0	0	2014-11-24						0	0	0
306	RMCA	0	317	RMCA 8744-M-	carruthersi	F_ca	Congo (DR)	Nord-Kivu		Lulenga	-1.41141	29.3747	se0129 used to be -1.416666667 29.36666667 PPL	Schouteden	1925-11-15	11	1925	1921-1925	M	1	A	0		2013-09-20	18.8	1.83		N, N, Y	1	2014-04-17	slightly positive 1/4	2014-11-06		0	0	2014-11-24						0	0	0
545	RMCA	0	569	RMCA 8191-M-	congicus	F_co	Congo (DR)	Kasaï-Occidental		Inkongo	-4.91667	23.25	se0423 pop place	Wilson	1925-04-20	4	1925	1921-1925	M	1	A	0		2013-12-06	17	1.61		Y	1	2014-08-27	neg			0	0	2015-01-14						0	0	0
684	RMCA	0	737	RMCA 8719-M-	pyrrhopus	F_py	Congo (DR)	Orientale		Arebi bondo mabe	2.78333	29.5833	ne0229	Schouteden	1925-07-18	7	1925	1921-1925	M	1	A	0		2014-01-30	92.5	1.49		N, Y	1	2014-11-05	neg			0	0	2015-01-21						0	0	0
685	RMCA	0	739	RMCA 8720-M-	pyrrhopus	F_py	Congo (DR)	Orientale		Arebi bondo mabe	2.78333	29.5833	ne0229	Schouteden	1925-07-23	7	1925	1921-1925	M	1	J	1		2014-01-30	27.6	1.57		Y	1	2014-11-05	neg			0	0	2015-01-21						0	0	0
686	RMCA	0	740	RMCA 8718-M-	pyrrhopus	F_py	Congo (DR)	Orientale		Arebi bondo mabe	2.78333	29.5833	ne0229	Schouteden	1925-07-18	7	1925	1921-1925	F	0	A	0		2014-01-30	64.7	1.69		N, Y	1	2014-11-05	neg			0	0	2015-01-21						0	0	0
825	AMNH	1	1104	M-86475	Funisciurus congicus	F_co	Angola	Cuansa Sul (or Kwanza Sul)	Mombolo	Mombolo	-11.7769	14.5568	Mombolo: -11.946544, 14.87978 OR -11.776898, 14.556812	Herbert Lang W. R. Boulton	1925-07-31	7	1925	1921-1925	M	1	A	0	F. c congicus	2014-11-17	31.2	1.75	2015-02-23	Y	1	2/17/2015-12 pm				0	0	3/5/15-2:30 pm	positive 1/4	positive 1/4		2015-04-20	NEG-1	0	0	0
826	AMNH	1	1105	M-86476	Funisciurus congicus	F_co	Angola	Cuansa Sul (or Kwanza Sul)	Mombolo	Mombolo	-11.7769	14.5568	Mombolo: -11.946544, 14.87978 OR -11.776898, 14.556812	Herbert Lang W. R. Boulton	1925-07-31	7	1925	1921-1925	F	0	A	0	F. c congicus	2014-11-17	92.5	1.29	2/19/2015, 3/9/2015, 4/15/15, 4/17/2015	N, weird streak, N, Y	1	2/17/2015-12 pm				0	0	3/5/15-2:30 pm						0	0	0
827	AMNH	1	1106	M-86477	Funisciurus congicus	F_co	Angola	Cuansa Sul (or Kwanza Sul)	Mombolo	Mombolo	-11.7769	14.5568	Mombolo: -11.946544, 14.87978 OR -11.776898, 14.556812	Herbert Lang W. R. Boulton	1925-08-11	8	1925	1921-1925	F	0	A	0	F. c congicus	2014-11-17	9.9	1.77	2/23/2015, 3/9/2015, 4/15/15	N, N, Y	1	2/17/2015-12 pm				0	0	3/5/15-2:30 pm	positive 1/4	slightly positive 1/4				0	0	0
828	AMNH	1	1107	M-86478	Funisciurus congicus	F_co	Angola	Cuansa Sul (or Kwanza Sul)	Mombolo	Mombolo	-11.7769	14.5568	Mombolo: -11.946544, 14.87978 OR -11.776898, 14.556812	Herbert Lang W. R. Boulton	1925-08-11	8	1925	1921-1925	F	0	A	0	F. c congicus	2014-11-17	21.9	1.71	2/23/2015, 3/9/2015, 4/15/15, 4/17/2015	N, N, N, Y	1	2/17/2015-12 pm				0	0	3/5/15-2:30 pm	positive 3/4	positive 3/4	pos-3/4	2015-04-20	NEG-2	0	0	0
832	AMNH	1	1112	M-86416	Funisciurus congicus	F_co	Angola	Benguela	Hanha	Hanha	-11.4504	14.8201	pop place	Herbert Lang W. R. Boulton	1925-05-18	5	1925	1921-1925	M	1	A	0	Funisciurus congicus flavinus	2014-11-20	15.9	1.63	2015-02-23	Y	1	2/17/2015-12 pm				0	0	3/5/15-2:30 pm	positive 1/4	positive 1/4				0	0	0
833	AMNH	1	1113	M-86417	Funisciurus congicus	F_co	Angola	Benguela	Hanha	Hanha	-11.4504	14.8201	pop place	Herbert Lang W. R. Boulton	1925-05-18	5	1925	1921-1925	F	0	A	0	Funisciurus congicus flavinus	2014-11-20	26.7	1.74	2015-02-23	Y	1	2/17/2015-12 pm				0	0	3/5/15-2:30 pm	positive 1/4	positive 1/4	pos-1/4	2015-04-20	NEG-1	0	0	0
834	AMNH	1	1115	M-86419	Funisciurus congicus	F_co	Angola	Benguela	Hanha	Hanha	-11.4504	14.8201	pop place	Herbert Lang W. R. Boulton	1925-05-16	5	1925	1921-1925	M	1	A	0	Funisciurus congicus flavinus	2014-11-20	6.1	1.92	2015-02-23	Y	1	2/17/2015-12 pm				0	0	3/5/15-2:30 pm						0	0	0
835	AMNH	1	1118	M-86422	Funisciurus congicus	F_co	Angola	Benguela	Hanha	Hanha	-11.4504	14.8201	pop place	Herbert Lang W. R. Boulton	1925-05-16	5	1925	1921-1925	F	0	A	0	Funisciurus congicus flavinus	2014-11-20	95	1.77	2015-02-23	Y	1	2/17/2015-12 pm				0	0	3/5/15-2:30 pm						0	0	0
836	AMNH	1	1120	M-86424	Funisciurus congicus	F_co	Angola	Benguela	Hanha	Hanha	-11.4504	14.8201	pop place	Herbert Lang W. R. Boulton	1925-05-15	5	1925	1921-1925	M	1	A	0	Funisciurus congicus flavinus	2014-11-20	39.7	1.72	2015-02-23	Y	1	2/17/2015-12 pm				0	0	3/5/15-2:30 pm						0	0	0
837	AMNH	1	1121	M-86425	Funisciurus congicus	F_co	Angola	Benguela	Hanha	Hanha	-11.4504	14.8201	pop place	Herbert Lang W. R. Boulton	1925-05-18	5	1925	1921-1925	F	0	J	1	Funisciurus congicus flavinus	2014-11-20	16.6	1.63	2/23/2015, 3/9/2015, 4/15/15, 4/17/2015	N, N, N, Y	1	2/17/2015-12 pm				0	0	3/5/15-2:30 pm						0	0	0
838	AMNH	1	1122	M-86426	Funisciurus congicus	F_co	Angola	Benguela	Hanha	Hanha	-11.4504	14.8201	pop place	Herbert Lang W. R. Boulton	1925-05-16	5	1925	1921-1925	F	0	A	0	Funisciurus congicus flavinus	2014-11-20	18.1	1.91	2/23/2015, 3/9/2015, 4/15/15	N, N, Y	1	2/17/2015-12 pm	positive 1/4	2015-03-10	NEG-1	0	0	3/5/15-2:30 pm						0	0	0
839	AMNH	1	1123	M-86427	Funisciurus congicus	F_co	Angola	Benguela	Hanha	Hanha	-11.4504	14.8201	pop place	Herbert Lang W. R. Boulton	1925-05-15	5	1925	1921-1925	F	0	A	0	Funisciurus congicus flavinus	2014-11-20	11.9	1.81	2/23/2015, 3/9/2015, 4/15/15	N, N, Y	1	2/17/2015-12 pm				0	0	3/5/15-2:30 pm	slightly positive 1/4	slightly positive 1/4				0	0	0
840	AMNH	1	1124	M-86428	Funisciurus congicus	F_co	Angola	Benguela	Hanha	Hanha	-11.4504	14.8201	pop place	Herbert Lang W. R. Boulton	1925-05-16	5	1925	1921-1925	M	1	A	0	Funisciurus congicus flavinus	2014-11-20	73.3	1.78	2015-02-23	Y	1	2/17/2015-12 pm				0	0	3/5/15-2:30 pm	positive 1/4	positive 1/4				0	0	0
841	AMNH	1	1125	M-86429	Funisciurus congicus	F_co	Angola	Huila	Capelongo	Capelongo	-14.4599	16.2953	pop place	Herbert Lang W. R. Boulton	1925-07-14	7	1925	1921-1925	F	0	A	0	Funisciurus congicus flavinus	2014-11-20	152.7	1.62	2015-02-23	Y	1	2/17/2015-12 pm				0	0	3/5/15-2:30 pm	positive 1/4	positive 1/4	pos-1/4	2015-04-20	NEG-1	0	0	0
842	AMNH	1	1126	M-86430	Funisciurus congicus	F_co	Angola	Huila	Capelongo	Capelongo	-14.4599	16.2953	pop place	Herbert Lang W. R. Boulton	1925-07-14	7	1925	1921-1925	M	1	A	0	Funisciurus congicus flavinus	2014-11-20	74.5	1.46	2015-02-23	Y	1	2/17/2015-12 pm				0	0	3/5/15-2:30 pm						0	0	0
843	AMNH	1	1127	M-86431	Funisciurus congicus	F_co	Angola	Huila	Capelongo	Capelongo	-14.4599	16.2953	pop place	Herbert Lang W. R. Boulton	1925-07-17	7	1925	1921-1925	M	1	A	0	Funisciurus congicus flavinus	2014-11-20	40.2	1.66	2/23/2015, 3/9/2015, 4/15/15	N, N, Y	1	2/17/2015-12 pm				0	0	3/5/15-2:30 pm	positive 4/4	positive 1/4	pos-2/4			0	0	0
844	AMNH	1	1128	M-86432	Funisciurus congicus	F_co	Angola	Huila	Capelongo	Capelongo	-14.4599	16.2953	pop place	Herbert Lang W. R. Boulton	1925-07-13	7	1925	1921-1925	F	0	A	0	Funisciurus congicus flavinus	2014-11-20	31.7	1.82	2015-02-23	Y	1	2/17/2015-12 pm				0	0	3/5/15-5 pm						0	0	0
845	AMNH	1	1129	M-86433	Funisciurus congicus	F_co	Angola	Huila	Capelongo	Capelongo	-14.4599	16.2953	pop place	Herbert Lang W. R. Boulton	1925-07-14	7	1925	1921-1925	M	1	A	0	Funisciurus congicus flavinus	2014-11-20	78.5	1.83	2015-02-23	Y	1	2/17/2015-12 pm				0	0	3/5/15-5 pm						0	0	0
846	AMNH	1	1130	M-86434	Funisciurus congicus	F_co	Angola	Huila	Capelongo	Capelongo	-14.4599	16.2953	pop place	Herbert Lang W. R. Boulton	1925-07-13	7	1925	1921-1925	F	0	A	0	Funisciurus congicus flavinus	2014-11-20	139.7	1.35	2015-02-23	Y	1	2/17/2015-12 pm				0	0	3/5/15-5 pm	positive 2/4	positive 2/4	pos-2/4	2015-04-20	NEG-2	0	0	0
847	AMNH	1	1131	M-86435	Funisciurus congicus	F_co	Angola	Huila	Capelongo	Capelongo	-14.4599	16.2953	pop place	Herbert Lang W. R. Boulton	1925-07-21	7	1925	1921-1925	F	0	A	0	Funisciurus congicus flavinus	2014-11-20	103.9	1.73	2015-02-23	Y	1	2/17/2015-12 pm				0	0	3/5/15-5 pm						0	0	0
848	AMNH	1	1132	M-86436	Funisciurus congicus	F_co	Angola	Huila	Capelongo	Capelongo	-14.4599	16.2953	pop place	Herbert Lang W. R. Boulton	1925-07-20	7	1925	1921-1925	F	0	A	0	Funisciurus congicus flavinus	2014-11-20	63	1.46	2015-02-23	Y	1	2/17/2015-12 pm				0	0	3/5/15-5 pm						0	0	0
849	AMNH	1	1133	M-86437	Funisciurus congicus	F_co	Angola	Huila	Capelongo	Capelongo	-14.4599	16.2953	pop place	Herbert Lang W. R. Boulton	1925-07-13	7	1925	1921-1925	M	1	A	0	Funisciurus congicus flavinus	2014-11-20	18.4	1.71	2015-02-23	Y	1	2/17/2015-12 pm				0	0	3/5/15-5 pm						0	0	0
850	AMNH	1	1134	M-86438	Funisciurus congicus	F_co	Angola	Huila	Capelongo	Capelongo	-14.4599	16.2953	pop place	Herbert Lang W. R. Boulton	1925-07-14	7	1925	1921-1925	F	0	A	0	Funisciurus congicus flavinus	2014-11-20	68.6	1.6	2/23/2015, 3/9/2015, 4/15/15	N, N, Y	1	2/17/2015-12 pm				0	0	3/5/15-5 pm						0	0	0
851	AMNH	1	1135	M-86439	Funisciurus congicus	F_co	Angola	Huila	Capelongo	Capelongo	-14.4599	16.2953	pop place	Herbert Lang W. R. Boulton	1925-07-20	7	1925	1921-1925	M	1	A	0	Funisciurus congicus flavinus	2014-11-20	74.6	1.61	2/23/2015, 3/9/2015, 4/15/15	N, N, Y	1	2/17/2015-12 pm				0	0	3/5/15-5 pm						0	0	0
852	AMNH	1	1136	M-86440	Funisciurus congicus	F_co	Angola	Huila	Capelongo	Capelongo	-14.4599	16.2953	pop place	Herbert Lang W. R. Boulton	1925-07-13	7	1925	1921-1925	M	1	A	0	Funisciurus congicus flavinus	2014-11-20	20.3	1.66	2/23/2015, 3/9/2015, 4/15/15	N, N, Y	1	2/17/2015-12 pm				0	0	3/5/15-5 pm	positive 1/4	positive 1/4		2015-04-20	NEG-1	0	0	0
853	AMNH	1	1137	M-86441	Funisciurus congicus	F_co	Angola	Huila	Capelongo	Capelongo	-14.4599	16.2953	pop place	Herbert Lang W. R. Boulton	1925-07-13	7	1925	1921-1925	F	0	A	0	Funisciurus congicus flavinus	2014-11-20	45.3	1.95	2015-02-23	Y	1	2/17/2015-12 pm				0	0	3/5/15-5 pm	positive 3/4	positive 3/4	pos-2/4	2015-04-20	NEG-1	0	0	0
854	AMNH	1	1138	M-86442	Funisciurus congicus	F_co	Angola	Huila	Capelongo	Capelongo	-14.4599	16.2953	pop place	Herbert Lang W. R. Boulton	1925-07-15	7	1925	1921-1925	F	0	A	0	Funisciurus congicus flavinus	2014-11-20	20.6	1.91	2015-02-23	Y	1	2/17/2015-12 pm				0	0	3/5/15-5 pm	positive 2/4					0	0	0
855	AMNH	1	1139	M-86443	Funisciurus congicus	F_co	Angola	Huila	Capelongo	Capelongo	-14.4599	16.2953	pop place	Herbert Lang W. R. Boulton	1925-07-11	7	1925	1921-1925	M	1	A	0	Funisciurus congicus flavinus	2014-11-20	10.4	2.02	2015-02-23	Y	1	2/17/2015-12 pm				0	0	3/5/15-5 pm	slightly positive 1/4	slightly positive 1/4	spos-1/4			0	0	0
856	AMNH	1	1140	M-86444	Funisciurus congicus	F_co	Angola	Huila	Capelongo	Capelongo	-14.4599	16.2953	pop place	Herbert Lang W. R. Boulton	1925-07-13	7	1925	1921-1925	M	1	A	0	Funisciurus congicus flavinus	2014-11-20	125.1	1.86	2015-02-23	Y	1	2/17/2015-12 pm				0	0	3/5/15-5 pm	slightly positive 2/4	slightly positive 1/4				0	0	0
857	AMNH	1	1141	M-86445	Funisciurus congicus	F_co	Angola	Huila	Capelongo	Capelongo	-14.4599	16.2953	pop place	Herbert Lang W. R. Boulton	1925-07-14	7	1925	1921-1925	M	1	A	0	Funisciurus congicus flavinus	2014-11-20	20.1	1.89	2/23/2015, 4/9/2015	N, Y	1	2/17/2015-12 pm				0	0	3/5/15-5 pm			spos-1/4			0	0	0
858	AMNH	1	1142	M-86446	Funisciurus congicus	F_co	Angola	Huila	Capelongo	Capelongo	-14.4599	16.2953	pop place	Herbert Lang W. R. Boulton	1925-07-17	7	1925	1921-1925	F	0	A	0	Funisciurus congicus flavinus	2014-11-20	56.3	1.82	2015-02-23	Y	1	2/17/2015-12 pm	positive 1/4	2015-03-10	NEG-1	0	0	3/5/15-5 pm	positive 4/4	positive 3/4	pos-1/4, spos-2/4	2015-04-20	NEG-1	0	0	0
859	AMNH	1	1143	M-86447	Funisciurus congicus	F_co	Angola	Huila	Capelongo	Capelongo	-14.4599	16.2953	pop place	Herbert Lang W. R. Boulton	1925-07-13	7	1925	1921-1925	F	0	A	0	Funisciurus congicus flavinus	2014-11-20	84.8	1.89	2015-02-23	Y	1	2/17/2015-12 pm				0	0	3/5/15-5 pm	positive 1/4	positive 1/4	pos-1/4	2015-04-20	NEG-1	0	0	0
860	AMNH	1	1144	M-86448	Funisciurus congicus	F_co	Angola	Huila	Capelongo	Capelongo	-14.4599	16.2953	pop place	Herbert Lang W. R. Boulton	1925-07-21	7	1925	1921-1925	M	1	A	0	Funisciurus congicus flavinus	2014-11-20	35	1.75	2015-02-23	Y	1	2/17/2015-12 pm				0	0	3/5/15-5 pm	slightly positive 1/4					0	0	0
861	AMNH	1	1145	M-86449	Funisciurus congicus	F_co	Angola	Huila	Capelongo	Capelongo	-14.4599	16.2953	pop place	Herbert Lang W. R. Boulton	1925-07-12	7	1925	1921-1925	F	0	A	0	Funisciurus congicus flavinus	2014-11-20	12.3	1.95	2015-02-23	Y	1	2/18/2015-5 pm				0	0	3/5/15-5 pm	positive 3/4	positive 3/4	pos-3/4			0	0	0
862	AMNH	1	1146	M-86450	Funisciurus congicus	F_co	Angola	Huila	Capelongo	Capelongo	-14.4599	16.2953	pop place	Herbert Lang W. R. Boulton	1925-07-13	7	1925	1921-1925	M	1	A	0	Funisciurus congicus flavinus	2015-01-20			2015-02-23	Y	1	2/18/2015-5 pm				0	0	3/5/15-5 pm	positive 3/4, slightly positive 1/4	positive 3/4	pos-2/4			0	0	0
863	AMNH	1	1147	M-86451	Funisciurus congicus	F_co	Angola	Huila	Capelongo	Capelongo	-14.4599	16.2953	pop place	Herbert Lang W. R. Boulton	1925-07-15	7	1925	1921-1925	M	1	A	0	Funisciurus congicus flavinus	2015-01-20			2/23/2015, 3/9/2015, 4/15/15	N, N, Y	1	2/18/2015-5 pm				0	0	3/5/15-5 pm						0	0	0
864	AMNH	1	1148	M-86452	Funisciurus congicus	F_co	Angola	Huila	Capelongo	Capelongo	-14.4599	16.2953	pop place	Herbert Lang W. R. Boulton	1925-07-20	7	1925	1921-1925	F	0	A	0	Funisciurus congicus flavinus	2015-01-20			2015-02-23	Y	1	2/18/2015-5 pm	slightly positive 1/4			0	0	3/5/15-5 pm						0	0	0
865	AMNH	1	1149	M-86453	Funisciurus congicus	F_co	Angola	Huila	Capelongo	Capelongo	-14.4599	16.2953	pop place	Herbert Lang W. R. Boulton	1925-07-23	7	1925	1921-1925	F	0	A	0	Funisciurus congicus flavinus	2015-01-20			2/23/2015, 3/9/2015, 4/15/15, 4/17/2015	N, N, N, Y	1	2/18/2015-5 pm				0	0	3/5/15-5 pm	positive 2/4	positive 2/4	pos-1/4			0	0	0
866	AMNH	1	1150	M-86454	Funisciurus congicus flavinus	F_co	Angola	Huila	Capelongo	Capelongo	-14.4599	16.2953	pop place	Herbert Lang W. R. Boulton	1925-07-23	7	1925	1921-1925	F	0	A	0	darker than other flavinus	2015-01-20			2015-02-23	Y	1	2/18/2015-5 pm				0	0	3/5/15-5 pm	positive 2/4		pos-1/4			0	0	0
867	AMNH	1	1151	M-86455	Funisciurus congicus flavinus	F_co	Angola	Huila	Luvando	Luvando	-14.6265	14.7909	populated place--Luvando: -14.45, 14.8 OR -14.664666, 14.795506	Herbert Lang W. R. Boulton	1925-07-07	7	1925	1921-1925	F	0	A	0	darker than other flavinus	2015-01-20			2/23/2015, 3/9/2015, 4/15/15, 4/17/2015	N, N, N, Y	1	2/18/2015-5 pm	positive 2/4	2015-03-10	NEG-2	0	0	3/5/15-5 pm	positive 2/4					0	0	0
868	AMNH	1	1152	M-86456	Funisciurus congicus flavinus	F_co	Angola	Huila	Luvando	Luvando	-14.6265	14.7909	populated place--Luvando: -14.45, 14.8 OR -14.664666, 14.795507	Herbert Lang W. R. Boulton	1925-07-10	7	1925	1921-1925	F	0	A	0	darker than other flavinus	2015-01-20			2/23/2015, 4/9/2015	N, Y	1	2/18/2015-5 pm	positive 1/4	2015-03-10	NEG-1	0	0	3/5/15-5 pm	positive 3/4	positive 3/4	pos-2/4	2015-04-20	NEG-1	0	0	0
869	AMNH	1	1153	M-86457	Funisciurus congicus flavinus	F_co	Angola	Huila	Luvando	Luvando	-14.6265	14.7909	populated place--Luvando: -14.45, 14.8 OR -14.664666, 14.795508	Herbert Lang W. R. Boulton	1925-07-09	7	1925	1921-1925	M	1	A	0	darker than other flavinus	2015-01-20			2/23/2015, 3/9/2015, 4/15/15	N, N, Y	1	2/18/2015-5 pm	positive 2/4, slightly positive 1/4	2015-03-10	NEG-2	0	0	3/5/15-5 pm						0	0	0
870	AMNH	1	1154	M-86458	Funisciurus congicus flavinus	F_co	Angola	Huila	Luvando	Luvando	-14.6265	14.7909	populated place--Luvando: -14.45, 14.8 OR -14.664666, 14.795509	Herbert Lang W. R. Boulton	1925-07-07	7	1925	1921-1925	M	1	A	0	darker than other flavinus	2015-01-20			2015-02-23	Y	1	2/18/2015-5 pm	positive 1/4, slightly positive 2/4	2015-03-10	NEG-1	0	0	3/5/15-5 pm	positive 4/4	positive 3/4, slightly positive 1/4	pos-2/4	2015-04-20	NEG-1	0	0	0
871	AMNH	1	1155	M-86459	Funisciurus congicus flavinus	F_co	Angola	Huila	Luvando	Luvando	-14.6265	14.7909	populated place--Luvando: -14.45, 14.8 OR -14.664666, 14.795510	Herbert Lang W. R. Boulton	1925-07-08	7	1925	1921-1925	M	1	A	0	darker than other flavinus	2015-01-20			2015-02-23	Y	1	2/18/2015-5 pm	positive 2/4	2015-03-10	NEG-2	0	0	3/5/15-5 pm						0	0	0
872	AMNH	1	1156	M-86460	Funisciurus congicus flavinus	F_co	Angola	Huila	Luvando	Luvando	-14.6265	14.7909	populated place--Luvando: -14.45, 14.8 OR -14.664666, 14.795511	Herbert Lang W. R. Boulton	1925-01-10	1	1925	1921-1925	M	1	A	0	darker than other flavinus	2015-01-20			2015-02-23	Y	1	2/18/2015-5 pm				0	0	3/5/15-5 pm	slightly positive 1/4	slightly positive 1/4				0	0	0
873	AMNH	1	1157	M-86461	Funisciurus congicus flavinus	F_co	Angola	Huila	Luvando	Luvando	-14.6265	14.7909	populated place--Luvando: -14.45, 14.8 OR -14.664666, 14.795512	Herbert Lang W. R. Boulton	1925-07-08	7	1925	1921-1925	M	1	A	0	darker than other flavinus	2015-01-20			2015-02-23	Y	1	2/18/2015-5 pm	positive 1/4	2015-03-10	NEG-1	0	0	3/5/15-5 pm	positive 2/4, slightly positive 1/4	positive 1/4, slightly positive 1/4				0	0	0
874	AMNH	1	1158	M-86462	Funisciurus congicus flavinus	F_co	Angola	Huila	Luvando	Luvando	-14.6265	14.7909	populated place--Luvando: -14.45, 14.8 OR -14.664666, 14.795513	Herbert Lang W. R. Boulton	1925-07-11	7	1925	1921-1925	F	0	A	0	darker than other flavinus	2015-01-20			2/23/2015, 3/9/2015, 4/15/15	N, N, Y	1	2/18/2015-5 pm	positive 4/4	2015-03-10	NEG-2	0	0	3/5/15-5 pm	positive 2/4	positive 1/4	pos-1/4	2015-04-20	NEG-1	0	0	0
875	AMNH	1	1160	M-86464	Funisciurus congicus flavinus	F_co	Angola	Huila	Lubango	Lubango	-14.9109	13.4946	Municipio--2nd order ADM	Herbert Lang W. R. Boulton	1925-06-19	6	1925	1921-1925	F	0	A	0	darker than other flavinus	2015-01-20			2015-03-02	Y	1	2/18/2015-5 pm				0	0	3/5/15-5 pm	positive 3/4	positive 2/4	pos-1/4	2015-04-20	NEG-1	0	0	0
876	AMNH	1	1162	M-86466	Funisciurus congicus flavinus	F_co	Angola	Moxico	Chipopa	Chipopa	-14.0726	18.9056	pop place	Herbert Lang W. R. Boulton	1925-07-01	7	1925	1921-1925	M	1	A	0	darker than other flavinus	2015-01-20			2015-03-02	Y	1	2/18/2015-5 pm	positive 3/4	2015-03-10	NEG-2	0	0	3/5/15-5 pm	slightly positive 1/4					0	0	0
877	AMNH	1	1163	M-86467	Funisciurus congicus flavinus	F_co	Angola	Moxico	Chipopa	Chipopa	-14.0726	18.9056	pop place	Herbert Lang W. R. Boulton	1925-07-01	7	1925	1921-1925	F	0	A	0	darker than other flavinus	2015-01-20			2015-03-02	Y	1	2/18/2015-5 pm	positive 3/4	2015-03-10	NEG-2	0	0	3/5/15-5 pm			spos-1/4			0	0	0
878	AMNH	1	1165	M-86469	Funisciurus congicus flavinus	F_co	Angola	Huila	Quipungu	Quipungu	-14.8141	14.5365	Quipungo--Municipio and town	Herbert Lang W. R. Boulton	1925-06-20	6	1925	1921-1925	M	1	A	0	darker than other flavinus	2015-01-20			2015-03-02	Y	1	2/18/2015-5 pm	positive 1/4	2015-03-10	NEG-1	0	0	3/5/15-5 pm						0	0	0
879	AMNH	1	1166	M-86470	Funisciurus congicus flavinus	F_co	Angola	Huila	Quipungu	Quipungu	-14.8141	14.5365	Quipungo--Municipio and town	Herbert Lang W. R. Boulton	1925-06-20	6	1925	1921-1925	F	0	A	0	darker than other flavinus	2015-01-20			3/2/2015, 4/9/2015	N, Y	1	2/18/2015-5 pm				0	0	3/5/15-5 pm						0	0	0
880	AMNH	1	1167	M-86471	Funisciurus congicus flavinus	F_co	Angola	Namibe	Mocamedes	10 km. E. of Mossamedes	-15.1865	12.2487		Herbert Lang W. R. Boulton	1925-07-06	7	1925	1921-1925	M	1	A	0	darker than other flavinus	2015-01-20			3/2/2015, 4/9/2015, 4/15/15	Y-weird streak, N, Y	1	2/18/2015-5 pm	positive 1/4	2015-03-10	NEG-1	0	0	3/5/15-5 pm	positive 1/4					0	0	0
881	AMNH	1	1168	M-86472	Funisciurus congicus flavinus	F_co	Angola	Namibe	Mocamedes	10 km. E. of Mossamedes	-15.1865	12.2487		Herbert Lang W. R. Boulton	1925-07-07	7	1925	1921-1925	F	0	A	0	darker than other flavinus	2015-01-20			2015-03-02	Y	1	2/18/2015-5 pm				0	0	3/5/15-5 pm						0	0	0
882	AMNH	1	1169	M-86473	Funisciurus congicus flavinus	F_co	Angola	Namibe	Mocamedes	10 km. E. of Mossamedes	-15.1865	12.2487		Herbert Lang W. R. Boulton	1925-07-04	7	1925	1921-1925	M	1	A	0		2015-01-20			3/2/2015, 4/9/2015	N, Y	1	2/18/2015-5 pm	positive 1/4	2015-03-10	NEG-1	0	0	3/5/15-5 pm	positive 1/4	positive 1/4	pos-1/4			0	0	0
883	AMNH	1	1170	M-86474	Funisciurus congicus flavinus	F_co	Angola	Huila	Capelongo	50 km. from Capelongo (Capelongo, in Malanje district): -10.921655, 18.196468)	-10.9217	18.1965	pop place= Capelongo	Herbert Lang W. R. Boulton	1925-07-14	7	1925	1921-1925	F	0	A	0		2015-01-20			3/2/2015, 4/9/2015	Y-wrong place, Y	1	2/18/2015-5 pm	positive 3/4	2015-03-10	NEG-2	0	0	3/5/15-5 pm	positive 1/4	positive 1/4		2015-04-20	NEG-1	0	0	0
150	RMCA	0	151	RMCA 8715-M-	anerythrus	F_an	Congo (DR)	Orientale		Koteli	2.85	24.5667	ne0224 stream	Schouteden	1925-01-18	1	1925	1921-1925	M	1	A	0		2013-03-01	7.6	1.63		N, Y	1	2014-05-06	neg			0	0	2014-11-14	positive 2/4	positive 2/4	pos-1/4, pos-1/4	2015-02-17	POS-1, NEG-1	1	0	1
152	RMCA	0	153	RMCA 8713-M-	anerythrus	F_an	Congo (DR)	Orientale		Koteli	2.85	24.5667	ne0224 stream	Schouteden	1925-01-02	1	1925	1921-1925	M	1	A	0		2013-03-01	12.1	1.67		Y	1	2014-05-06	neg			0	0	2014-11-14	positive 4/4	positive 4/4	pos 3/4	2015-02-17	POS-2	1	1	1
153	RMCA	0	154	RMCA 8712-M-	anerythrus	F_an	Congo (DR)	Orientale		Koteli	2.85	24.5667	ne0224 stream	Schouteden	1925-01-01	1	1925	1921-1925	F	0	A	0		2013-03-01	25.4	1.66		Y	1	2014-05-06	neg			0	0	2014-11-14	positive 1/4, slightly positive 1/4	positive 1/4, slightly positive 1/4	pos-1/4	2015-02-17	POS-1	1	0	1
168	RMCA	0	169	RMCA 8724-M-	anerythrus	F_an	Congo (DR)	Orientale		Panga	1.86667	26.3833	ne0126 PPL	Schouteden	1925-09-01	9	1925	1921-1925	F	0	A	0		2013-03-08	101.1	1.63		N, N, faint	0.25	2014-05-06	neg			0	0	2014-11-19	positive 1/4	positive 1/4	pos-1/4	2015-02-17	POS-1	1	0	1
802	AMNH	1	1080	M-82576	Funisciurus carruthersi	F_ca	Zaire	W. Ruwenzori	Butagu Valley	S side of Butagu Valley, W Ruwelizou, 7200 ft	0.3122	29.5162		James P. Chapin	1926-12-19	12	1926	1926-1930	M	1	A	0		2014-11-17	24.9	1.79	2015-02-23	Y	1	2/17/2015-12 pm				0	0	3/5/15-2:30 pm	positive 4/4	positive 3/4	pos-2/4	2015-04-20	NEG-1	0	0	0
810	AMNH	1	1088	M-85101	Funisciurus congicus flavinus	F_co	Angola	Cuansa Sul	Cassongue	Chipepe (or Chipipi?)	-11.3908	14.8948	abandoned populated place--changed from -12.305119_14.550934	C. P. Chapman	1926-09-22	9	1926	1926-1930	F	0	A	0	Funisciurus congicus congicus	2014-11-17	54.3	1.34	2/19/2015, 3/9/2015	N, Y	1	2/17/2015-12 pm	positive 1/4	2015-03-10	NEG-1	0	0	3/5/15-2:30 pm						0	0	0
811	AMNH	1	1089	M-85102	Funisciurus congicus flavinus	F_co	Angola	Cuansa Sul	Cassongue	Namba	-11.4531	15.5534	pop place	C. P. Chapman	1926-10-29	10	1926	1926-1930	F	0	A	0	Funisciurus congicus congicus	2014-11-17	26.2	1.67	2/19/2015, 3/9/2015	N, Y	1	2/17/2015-12 pm				0	0	3/5/15-2:30 pm	slightly positive 1/4	slightly positive 1/4	spos-1/4			0	0	0
812	AMNH	1	1090	M-85103	Funisciurus congicus flavinus	F_co	Angola	Cuansa Sul	Cassongue	Namba	-11.4531	15.5534	pop place	C. P. Chapman	1926-10-22	10	1926	1926-1930	M	1	A	0	Funisciurus congicus congicus	2014-11-17						NO SAMPLE--mixed				0	0	3/5/15-2:30 pm						0	0	0
813	AMNH	1	1091	M-85104	Funisciurus congicus flavinus	F_co	Angola	Cuansa Sul	Cassongue	Namba	-11.4531	15.5534	pop place	C. P. Chapman	1926-10-29	10	1926	1926-1930	F	0	A	0	Funisciurus congicus congicus	2014-11-17	23.7	1.7	2015-02-23	Y	1	2/17/2015-12 pm				0	0	3/5/15-2:30 pm	positive 1/4	positive 1/4				0	0	0
814	AMNH	1	1092	M-85105	Funisciurus congicus flavinus	F_co	Angola	Cuansa Sul	Cassongue	Chipepe	-11.3908	14.8948	abandoned populated place--changed from -12.305119_14.550935	C. P. Chapman	1926-10-22	10	1926	1926-1930	M	1	A	0	Funisciurus congicus congicus	2014-11-17	10.6	1.73	2/19/2015, 3/9/2015, 4/15/15, 4/17/2015	N, Y-wrong place, N	0.5	2/17/2015-12 pm				0	0	3/5/15-2:30 pm	positive 2/4	positive 2/4	pos-1/4			0	0	0
815	AMNH	1	1094	M-85107	Funisciurus congicus flavinus	F_co	Angola	Cuansa Sul	Cassongue	Namba	-11.4531	15.5534	pop place	C. P. Chapman	1926-10-28	10	1926	1926-1930	F	0	A	0	Funisciurus congicus congicus	2014-11-17	14.4	1.82	2/23/2015, 3/9/2015, 4/15/15	N, N, Y	1	2/17/2015-12 pm	slightly positive 1/4			0	0	3/5/15-2:30 pm						0	0	0
816	AMNH	1	1095	M-85108	Funisciurus congicus flavinus	F_co	Angola	Cuansa Sul	Cassongue	Namba	-11.4531	15.5534	pop place	C. P. Chapman	1926-10-25	10	1926	1926-1930	F	0	A	0	Funisciurus congicus congicus	2014-11-17	5.5	1.64	2/23/2015, 3/9/2015	N, Y	1	2/17/2015-12 pm				0	0	3/5/15-2:30 pm						0	0	0
817	AMNH	1	1096	M-85109	Funisciurus congicus flavinus	F_co	Angola	Cuansa Sul	Cassongue	Chipepe	-11.3908	14.8948	abandoned populated place--changed from -12.305119_14.550936	C. P. Chapman	1926-10-21	10	1926	1926-1930	F	0	A	0	Funisciurus congicus congicus	2014-11-17	41.7	1.24	2/23/2015, 3/9/2015, 4/15/15	N, N, Y	1	2/17/2015-12 pm				0	0	3/5/15-2:30 pm						0	0	0
818	AMNH	1	1097	M-85110	Funisciurus congicus flavinus	F_co	Angola	Cuansa Sul	Cassongue	Chipepe	-11.3908	14.8948	abandoned populated place--changed from -12.305119_14.550937	C. P. Chapman	1926-10-21	10	1926	1926-1930	M	1	A	0	Funisciurus congicus congicus	2014-11-17	9.1	1.6	2/23/2015, 3/9/2015	N, Y	1	2/17/2015-12 pm				0	0	3/5/15-2:30 pm						0	0	0
819	AMNH	1	1098	M-85111	Funisciurus congicus flavinus	F_co	Angola	Cuansa Sul	Cassongue	Namba	-11.4531	15.5534	pop place	C. P. Chapman	1926-10-29	10	1926	1926-1930	F	0	A	0	Funisciurus congicus congicus	2014-11-17	19.6	1.66	2/23/2015, 3/9/2015, 4/15/15	N, faint, Y	1	2/17/2015-12 pm	positive 1/4	2015-03-10	NEG-1	0	0	3/5/15-2:30 pm						0	0	0
820	AMNH	1	1099	M-85112	Funisciurus congicus flavinus	F_co	Angola	Cuansa Sul	Cassongue	Namba	-11.4531	15.5534	pop place	C. P. Chapman	1926-10-29	10	1926	1926-1930	F	0	A	0	Funisciurus congicus congicus	2014-11-17	26.4	1.74	2015-02-23	Y	1	2/17/2015-12 pm				0	0	3/5/15-2:30 pm						0	0	0
821	AMNH	1	1100	M-85113	Funisciurus congicus flavinus	F_co	Angola	Cuansa Sul	Cassongue	Chipepe	-11.3908	14.8948	abandoned populated place--changed from -12.305119_14.550938	C. P. Chapman	1926-10-21	10	1926	1926-1930	F	0	A	0	Funisciurus congicus congicus	2014-11-17	18	1.42	2015-02-23	Y	1	2/17/2015-12 pm				0	0	3/5/15-2:30 pm						0	0	0
170	RMCA	0	171	RMCA 9370-M-	anerythrus	F_an	Congo (DR)	Bandundu		Kunungu	-2.1	16.4333	se0216	Ngwe	received 12/11/1927		1927	1926-1930	M	1	A	0		2013-03-08	24.7	1.53		Y	1	2014-05-06	neg			0	0	2014-11-19						0	0	0
171	RMCA	0	172	RMCA 9371-M-	anerythrus	F_an	Congo (DR)	Bandundu		Kunungu	-2.1	16.4333	se0216	Ngwe	received 12/11/1927		1927	1926-1930	F	0	A	0		2013-03-08	29	1.66		N, N, Y	1	2014-04-17	neg			0	0	2014-11-19						0	0	0
206	RMCA	0	209	RMCA 19331-M-	anerythrus	F_an	Congo (DR)	Orientale		Ukaturaka bangala	1.83333	20	ne0120	De Riemaecker	1927-03-05	3	1927	1926-1930	F	0	A	0		2013-03-08	16.8	1.98		Y	1	2014-04-17	1/4 positive			0	0	2014-11-19	positive 1/4, slightly positive 1/4	positive 1/4, slightly positive 1/4		2015-02-17	NEG-1	0	0	0
592	RMCA	0	616	RMCA 9414-M-	congicus	F_co	Congo (DR)	Equateur District		Befale	0.416667	21.0167	ne0021 PPL and AMD3	Ghesquiere	1927-10-01	10	1927	1926-1930	F	0	A	0		2014-01-09	4.4	1.4		Y	1	2014-08-27	neg			0	0	2015-01-21						0	0	0
801	AMNH	1	1079	M-82575	Funisciurus carruthersi	F_ca	Zaire	Nord-Kivu		N.W. slope of Mt. Mikeno, 7900 ft, Kivu district	-1.45536	29.4121		James P. Chapin	1927-06-28	6	1927	1926-1930	F	0	A	0		2014-11-17	5.9	1.75	2/19/2015, 3/9/2015	N, Y	1	2/17/2015-12 pm	positive 1/4, slightly positive 1/4	2015-03-10	NEG-1	0	0	3/5/15-2:30 pm						0	0	0
803	AMNH	1	1081	M-82577	Funisciurus carruthersi	F_ca	Zaire	Nord-Kivu		N.W. Lake Edward, Mt. Mulu, 8000 ft	0.002747	29.4182		James P. Chapin	1927-03-08	3	1927	1926-1930	F	0	A	0		2014-11-17	213.3	1.99	2015-02-23	Y	1	2/17/2015-12 pm				0	0	3/5/15-2:30 pm	positive 4/4	positive 4/4	pos-3/4	2015-04-20	NEG-1	0	0	0
804	AMNH	1	1082	M-82578	Funisciurus carruthersi	F_ca	Zaire	Kabara		Kabara, 11000 ft	-3.64306	28.7292		James P. Chapin	1927-06-08	6	1927	1926-1930	F	0	A	0		2014-11-17	103.3	1.9	2015-02-23	Y	1	2/17/2015-12 pm				0	0	3/5/15-2:30 pm	positive 4/4	positive 1/4	pos-1/4			0	0	0
805	AMNH	1	1083	M-82579	Funisciurus carruthersi	F_ca	Zaire	Kabara		Kabara, 11000 ft	-3.64306	28.7292		James P. Chapin	1927-06-11	6	1927	1926-1930	F	0	A	0		2014-11-17	18.3	1.53	2015-02-23	Y	1	2/17/2015-12 pm				0	0	3/5/15-2:30 pm	positive 3/4	positive 1/4	pos-1/4	2015-04-20	NEG-1	0	0	0
806	AMNH	1	1084	M-82580	Funisciurus carruthersi	F_ca	Zaire	Kabara		11,200 ft Central Kivu Volcanoes, near Kabara	-2.48481	28.6979	Kabara: -3.643056, 28.729167 but volcanoes near -1.498394, 29.268152	James P. Chapin	1927-06-17	6	1927	1926-1930	F	0	A	0		2014-11-17	108.1	1.63	2/19/2015, 3/9/2015, 4/15/15	N, N, Y	1	2/17/2015-12 pm				0	0	3/5/15-2:30 pm	positive 3/4	positive 1/4	pos-1/4			0	0	0
807	AMNH	1	1085	M-82581	Funisciurus carruthersi	F_ca	Zaire	Kabara		11,200 ft Central Kivu Volcanoes, near Kabara	-2.48481	28.6979	Kabara: -3.643056, 28.729167 but volcanoes near -1.498394, 29.268152	James P. Chapin	1927-06-17	6	1927	1926-1930	F	0	A	0		2014-11-17	11.9	1.88	2015-02-23	Y	1	2/17/2015-12 pm				0	0	3/5/15-2:30 pm	positive 2/4, slightly positive 1/4	positive 2/4, slightly positive 1/4	pos-2/4, spos-1/4	2015-04-20	NEG-1	0	0	0
808	AMNH	1	1086	M-82582	Funisciurus carruthersi carruthersi	F_ca	Zaire	Kabara		11000 ft, Central Kivu Volcanoes	-2.48481	28.6979	Kabara: -3.643056, 28.729167 but volcanoes near -1.498394, 29.268152	James P. Chapin	1927-06-17	6	1927	1926-1930	M	1	A	0		2014-11-17	13.6	1.66	2/19/2015, 3/9/2015	N, Y	1	2/17/2015-12 pm				0	0	3/5/15-2:30 pm	positive 2/4	positive 1/4	pos-1/4	2015-04-20	NEG-2	0	0	0
809	AMNH	1	1087	M-82583	Funisciurus carruthersi	F_ca	Zaire	Kabara		11000 ft, Central Kivu Volcanoes	-2.48481	28.6979	Kabara: -3.643056, 28.729167 but volcanoes near -1.498394, 29.268152	James P. Chapin	1927-06-17	6	1927	1926-1930	M	1	A	0		2014-11-17	154.9	1.9	2015-02-23	Y	1	2/17/2015-12 pm				0	0	3/5/15-2:30 pm	positive 4/4	positive 1/4, slightly positive 2/4	pos-1/4, spos-2/4			0	0	0
1038	AMNH	1	1401	M-82531	Funisciurus pyrropus akka	F_py	Zaire	Ruwenzori	Karasawangwas	Karasawangwas	0.415517	29.8231	mapped to ruwenzori mountain range	James P. Chapin	1927-02-06	2	1927	1926-1930	M	1	A	0		2015-02-13	124.7	1.89	2015-03-09	Y	1	3/3/2015-5 pm	slightly positive 1/4			0	0	3/31/15-2:30 pm				2015-04-20	NEG-2	0	0	0
594	RMCA	0	618	RMCA 9413-M-	congicus	F_co	Congo (DR)	Equateur District		Befale	0.416667	21.0167	ne0021 PPL and AMD3	Ghesquiere	1927-09-01	9	1927	1926-1930	M	1	A	0		2014-01-09	110.7	1.43		Y	1	2014-05-01	positive 1/4	2014-11-06	POSITIVE- 1 sample verified	1	0	2015-01-21						0	0	1
212	RMCA	0	216	RMCA 16583-M-	anerythrus	F_an	Congo (DR)	Equator		Ile du fleur lisala	2.01667	21.0667	ne0221	Babilon	1928-11-01	11	1928	1926-1930			A	0		2013-03-08	27.5	1.42		Y	1	2014-04-17	neg			0	0	2014-11-19						0	0	0
487	RMCA	0	509	RMCA 9563-M-	congicus congicus	F_co	Congo (DR)	Kinshasa		Leopoldville bos bij	-4.3	15.3	se0415 pop place	Vandenbranden	1928-10-01	10	1928	1926-1930	M	1	A	0		2013-11-15	69.4	1.97		Y	1	2014-08-27	neg			0	0	2015-01-14	positive 2/4, slightly positive 1/4	positive 1/4, slightly positive 1/4		2015-02-17	NEG-2	0	0	0
172	RMCA	0	174	RMCA 9696-M-	anerythrus	F_an	Congo (DR)	Bandundu		Kunungu	-2.1	16.4333	se0216	Ngwe	received 3/25/1929		1929	1926-1930	F	0	A	0		2013-03-08	133.3	1.83		Y	1	2014-05-06	neg			0	0	2014-11-19	slightly positive 1/4	slightly positive 1/4				0	0	0
173	RMCA	0	175	RMCA 9700-M-	anerythrus	F_an	Congo (DR)	Bandundu		Kunungu	-2.1	16.4333	se0216	Ngwe	received 3/25/1929		1929	1926-1930	F	0	A	0		2013-03-08	9.8	1.78		Y	1	2014-05-06	neg			0	0	2014-11-19						0	0	0
639	RMCA	0	664	RMCA 10008-M-	pyrrhopus akka	F_py	Congo (DR)	Orientale		Djugu	1.91667	30.5333	ne0130 PPL	Van Canneyt	Received 11/26/1929		1929	1926-1930	F	0	A	0		2014-01-16	30.1	1.99		Y	1	2014-09-02	neg			0	0	2015-01-21	positive 1/4, slightly positive 1/4	positive 1/4, slightly positive 1/4		2015-03-10	NEG-1	0	0	0
682	RMCA	0	735	RMCA 10007-M-	pyrrhopus	F_py	Congo (DR)	Orientale		Djugu	1.91667	30.5333	ne0130 PPL	Van Canneyt	Received 11/26/1929		1929	1926-1930	M	1	A	0		2014-01-30	139.6	1.88		Y	1	2014-11-05	neg			0	0	2015-01-21			spos-1/4			0	0	0
174	RMCA	0	176	RMCA 9982-M-	anerythrus	F_an	Congo (DR)	Bandundu		Leverville	-4.83333	18.7167	se0418 pop place	Tinant	1929-01-01	1	1929	1926-1930			A	0		2013-03-08	27.9	1.74		N, N, N, POS??	0.25	2014-05-06	neg			0	0	2014-11-19	positive 2/4	positive 2/4	pos-1/4, spos-1/4	2015-02-17	POS-2	1	1	1
577	RMCA	0	601	RMCA 10016-M-	congicus	F_co	Congo (DR)	Kasaï-Occidental		Komi	-3.33333	23.8	se0323 pop place	Ghesquiere	1929-09-01	9	1929	1926-1930	M	1	A	0		2014-01-09	15.2	1.9		Y	1	2014-04-24	positive 4/4	2014-11-06	POSITIVE-2 samples verified	1	1	2015-01-21	positive 4/4	positive 4/4	pos-4/4	2015-03-10	POS-2	1	1	1
161	RMCA	0	162	RMCA 10638-M-	anerythrus	F_an	Congo (DR)	Bandundu		Kunungu	-2.1	16.4333	se0216	Nkele	received 10/22/1930		1930	1926-1930	F	0	A	0		2013-03-01	37.2	1.63		Y	1	2014-04-15	neg			0	0	2014-11-19	positive 1/4	positive 1/4	pos-1/4	2015-02-17	NEG-1	0	0	0
164	RMCA	0	165	RMCA 10637-M-	anerythrus	F_an	Congo (DR)	Bandundu		Kunungu	-2.1	16.4333	se0216	Nkele	received 10/22/1930		1930	1926-1930	F	0	A	0		2013-03-08	10.3	1.82		N, faint, Y	1	2014-04-15	neg			0	0	2014-11-19						0	0	0
165	RMCA	0	166	RMCA 10636-M-	anerythrus	F_an	Congo (DR)	Bandundu		Kunungu	-2.1	16.4333	se0216	Nkele	received 10/22/1930		1930	1926-1930	F	0	A	0		2013-03-08	27.1	1.79		Y	1	2014-05-06	neg			0	0	2014-11-19	slightly positive 1/4	slightly positive 1/4				0	0	0
166	RMCA	0	167	RMCA 10578-M-	anerythrus	F_an	Congo (DR)	Bandundu		Kunungu	-2.1	16.4333	se0216	Ngwe	received 10/22/1930		1930	1926-1930	M	1	A	0		2013-03-08	43.5	1.75		N, Y	1	2014-05-06	neg			0	0	2014-11-19						0	0	0
629	RMCA	0	653	RMCA 10353-M-	pyrrhopus akka	F_py	Congo (DR)	Orientale		Djugu	1.91667	30.5333	ne0130 PPL	Van Canneyt	received 7/2/1930		1930	1926-1930	F	0	A	0		2014-01-16	44	1.48		Y	1	2014-05-01	neg			0	0	2015-01-21						0	0	0
632	RMCA	0	656	RMCA 10355-M-	pyrrhopus akka	F_py	Congo (DR)	Orientale		Djugu	1.91667	30.5333	ne0130 PPL	Van Canneyt	received 7/2/1930		1930	1926-1930			A	0		2014-01-16	7.2	1.56		Y	1	2014-09-02	neg			0	0	2015-01-21						0	0	0
634	RMCA	0	659	RMCA 10698-M-	pyrrhopus akka	F_py	Congo (DR)	Orientale		Djugu	1.91667	30.5333	ne0130 PPL	de Terrazas	received 12/1/1930		1930	1926-1930			A	0		2014-01-16	18.9	1.55		Y	1	2014-09-02	neg			0	0	2015-01-21	positive 2/4, slightly positive 1/4	positive 2/4, slightly positive 1/4	pos-2/4, spos-1/4	2015-03-10	NEG-2	0	0	0
635	RMCA	0	660	RMCA 10701-M-	pyrrhopus akka	F_py	Congo (DR)	Orientale		Djugu	1.91667	30.5333	ne0130 PPL	de Terrazas	received 12/1/1930		1930	1926-1930			A	0		2014-01-16	25.6	1.56		Y	1	2014-09-02	neg			0	0	2015-01-21	positive 1/4, slightly positive 2/4	positive 1/4, slightly positive 2/4	pos-1/4	2015-03-10	NEG-1	0	0	0
636	RMCA	0	661	RMCA 10703-M-	pyrrhopus akka	F_py	Congo (DR)	Orientale		Djugu	1.91667	30.5333	ne0130 PPL	de Terrazas	received 12/1/1930		1930	1926-1930			A	0		2014-01-16	32.7	1.37		Y	1	2014-09-02	neg			0	0	2015-01-21						0	0	0
637	RMCA	0	662	RMCA 10354-M-	pyrrhopus akka	F_py	Congo (DR)	Orientale		Djugu	1.91667	30.5333	ne0130 PPL	Van Canneyt	received 7/2/1930		1930	1926-1930			A	0		2014-01-16	14	1.43		Y	1	2014-09-02	neg			0	0	2015-01-21						0	0	0
757	AMNH	1	1032	M-86735	Funisciurus anerythrus mystax	F_an	Zaire	Equateur District		Lukolela, Belgian Congo	-1.06072	17.176	PPL	Chapin & Edson	1930-08-01	8	1930	1926-1930	F	0	A	0		2014-10-29	10.8	1.61	2015-02-19	Y	1	11/14/14-12 pm	positive 1/4	2014-12-08	NEG-1	0	0	02/17/15- 5 pm						0	0	0
758	AMNH	1	1033	M-86738	Funisciurus anerythrus mystax	F_an	Zaire	Equateur District		Lukolela, Belgian Congo	-1.06072	17.176	PPL	Chapin & Edson	1930-08-22	8	1930	1926-1930	M	1	A	0		2014-10-29	19.5	1.8	2015-02-19	Y	1	11/14/14-12 pm				0	0	02/17/15- 5 pm	slightly positive 1/4	slightly positive 1/4				0	0	0
759	AMNH	1	1034	M-86739	Funisciurus anerythrus mystax	F_an	Zaire	Equateur District		Lukolela, Belgian Congo	-1.06072	17.176	PPL	Chapin & Edson	1930-07-31	7	1930	1926-1930	M	1	I	1		2014-10-29	21.8	1.61	2015-02-19	Y	1	11/14/14-12 pm				0	0	02/17/15- 5 pm						0	0	0
760	AMNH	1	1035	M-86740	Funisciurus anerythrus mystax	F_an	Zaire	Equateur District		Lukolela, Belgian Congo	-1.06072	17.176	PPL	Chapin & Edson	1930-08-02	8	1930	1926-1930	M	1	A	0		2014-10-29	61.8	1.72	2015-02-19	Y	1	11/14/14-12 pm	slightly positive 1/4	2014-12-08	NEG-1	0	0	02/17/15- 5 pm	positive 2/4, slightly positive 1/4	positive 2/4, slightly positive 1/4	pos-1/4, spos-1/4	2015-03-10	NEG-2	0	0	0
761	AMNH	1	1036	M-86741	Funisciurus anerythrus mystax	F_an	Zaire	Equateur District		Lukolela, Belgian Congo	-1.06072	17.176	PPL	Chapin & Edson	1930-08-09	8	1930	1926-1930	F	0	A	0		2014-10-29	11	1.74	2015-02-19	Y	1	11/14/14-12 pm				0	0	02/17/15- 5 pm	slightly positive 1/4	slightly positive 1/4				0	0	0
762	AMNH	1	1037	M-86746	Funisciurus anerythrus mystax	F_an	Zaire	Equateur District		Lukolela, Belgian Congo	-1.06072	17.176	PPL	Chapin & Edson	1930-08-08	8	1930	1926-1930	F	0	J	1		2014-11-13	74.9	2.01	2015-02-19	Y	1	11/14/14-12 pm				0	0	02/17/15- 5 pm	slightly positive 2/4	slightly positive 2/4		2015-03-10	NEG-1	0	0	0
763	AMNH	1	1038	M-86747	Funisciurus anerythrus mystax	F_an	Zaire	Equateur District		Lukolela, Belgian Congo	-1.06072	17.176	PPL	Chapin & Edson	1930-07-30	7	1930	1926-1930	F	0	J	1		2014-11-13	57.4	1.94	2015-02-19	Y	1	11/14/14-12 pm				0	0	02/17/15- 5 pm	positive 2/4	positive 2/4	pos-2/4, spos-1/4	2015-03-10	NEG-2	0	0	0
764	AMNH	1	1039	M-86748	Funisciurus anerythrus mystax	F_an	Zaire	Equateur District		Lukolela, Belgian Congo	-1.06072	17.176	PPL	Chapin & Edson	1930-08-07	8	1930	1926-1930	M	1	J	1		2014-11-13	9.1	2.21	2015-02-19	Y	1	11/14/14-12 pm				0	0	02/17/15- 5 pm	positive 1/4, slightly positive 1/4	positive 1/4, slightly positive 1/4	pos-1/4, spos-1/4	2015-03-10	NEG-1	0	0	0
765	AMNH	1	1040	M-86753	Funisciurus anerythrus mystax	F_an	Zaire	Equateur District		Lukolela, Belgian Congo	-1.06072	17.176	PPL	Chapin & Edson	1930-09-02	9	1930	1926-1930	M	1	A	0		2014-11-13	17	1.97	2015-02-19	Y	1	11/14/14-12 pm				0	0	02/17/15- 5 pm						0	0	0
766	AMNH	1	1041	M-86756	Funisciurus anerythrus mystax	F_an	Zaire	Equateur District		Lukolela, Belgian Congo	-1.06072	17.176	PPL	Chapin & Edson	1930-08-03	8	1930	1926-1930	M	1	A	0		2014-11-13	6	2.3	2015-02-19	Y	1	11/14/14-12 pm				0	0	02/17/15- 5 pm						0	0	0
767	AMNH	1	1042	M-86876	Funisciurus anerythrus mystax	F_an	Zaire	Equateur District		Lukolela, Belgian Congo	-1.06072	17.176	PPL	Chapin & Edson	1930-10-31	10	1930	1926-1930	M	1	J	1		2014-11-13	17.2	1.67	2015-02-19	Y	1	11/14/14-12 pm				0	0	02/17/15- 5 pm						0	0	0
768	AMNH	1	1043	M-86877	Funisciurus anerythrus mystax	F_an	Zaire	Equateur District		Lukolela, Belgian Congo	-1.06072	17.176	PPL	Chapin & Edson	1930-11-24	11	1930	1926-1930	F	0	A	0		2014-11-13	65.2	1.95	2015-02-19	Y	1	11/14/14-12 pm	positive 1/4	2014-12-08	NEG-1	0	0	02/17/15- 5 pm	positive 3/4, slightly positive 1/4	positive 3/4, slightly positive 1/4	pos-3/4	2015-03-10	NEG-2	0	0	0
769	AMNH	1	1044	M-86878	Funisciurus anerythrus mystax	F_an	Zaire	Equateur District		Lukolela, Belgian Congo	-1.06072	17.176	PPL	Chapin & Edson	1930-11-26	11	1930	1926-1930	F	0	A	0		2014-11-13	68	1.84	2015-02-19	Y	1	11/14/14-12 pm				0	0	02/17/15- 5 pm	positive 3/4	positive 3/4	pos-3/4	2015-03-10	NEG-2	0	0	0
905	AMNH	1	1192	M-86731	Funisciurus congicus interior	F_co	Zaire	Equateur District		Lukolela, Belgian Congo	-1.06072	17.176	PPL	Chapin & Edson	1930-08-01	8	1930	1926-1930	M	1	A	0		2015-01-22	8.9	1.83	2015-03-02	Y	1	2/18/2015-5 pm				0	0	3/5/15-5 pm	positive 3/4, slightly positive 1/4	positive 1/4	pos-1/4	2015-04-20	NEG-1	0	0	0
906	AMNH	1	1193	M-86732	Funisciurus congicus interior	F_co	Zaire	Equateur District		Lukolela, Belgian Congo	-1.06072	17.176	PPL	Chapin & Edson	1930-08-12	8	1930	1926-1930	F	0	A	0		2015-01-22	31.8	1.79	2015-03-02	Y	1	3/3/2015-12 pm	slightly positive 1/4			0	0	3/5/15-5 pm	positive 4/4	positive 2/4	pos-2/4	2015-04-20	NEG-2	0	0	0
907	AMNH	1	1194	M-86733	Funisciurus congicus interior	F_co	Zaire	Equateur District		Lukolela, Belgian Congo	-1.06072	17.176	PPL	Chapin & Edson	1930-10-14	10	1930	1926-1930	F	0	A	0		2015-01-22	15.6	2.03	2015-03-02	Y	1	3/3/2015-12 pm	positive 1/4	2015-03-10	NEG-1	0	0	3/5/15-5 pm	positive 1/4	positive 1/4				0	0	0
908	AMNH	1	1195	M-86734	Funisciurus congicus interior	F_co	Zaire	Equateur District		Lukolela, Belgian Congo	-1.06072	17.176	PPL	Chapin & Edson	1930-09-21	9	1930	1926-1930	M	1	J	1		2015-01-22	10.4	1.6	2015-03-02	Y	1	3/3/2015-12 pm				0	0	3/5/15-5 pm						0	0	0
909	AMNH	1	1196	M-86736	Funisciurus congicus interior	F_co	Zaire	Equateur District		Lukolela, Belgian Congo	-1.06072	17.176	PPL	Chapin & Edson	1930-09-22	9	1930	1926-1930	M	1	A	0		2015-01-22	21.9	1.59	2015-03-02	Y	1	3/3/2015-12 pm				0	0	3/5/15-5 pm						0	0	0
910	AMNH	1	1197	M-86737	Funisciurus congicus interior	F_co	Zaire	Equateur District		Lukolela, Belgian Congo	-1.06072	17.176	PPL	Chapin & Edson	1930-08-26	8	1930	1926-1930	F	0	A	0		2015-01-22	21.6	1.76	2015-03-02	Y	1	3/3/2015-12 pm				0	0	3/5/15-5 pm	positive 4/4	positive 2/4, slightly positive 1/4	pos-2/4, spos-1/4	2015-04-20	NEG-2	0	0	0
911	AMNH	1	1198	M-86742	Funisciurus congicus interior	F_co	Zaire	Equateur District		Lukolela, Belgian Congo	-1.06072	17.176	PPL	Chapin & Edson	1930-09-06	9	1930	1926-1930	F	0	A	0		2015-01-22	50.3	1.77	2015-03-02	Y	1	3/3/2015-12 pm				0	0	3/5/15-5 pm	positive 4/4	positive 2/4, slightly positive 1/4	pos-1/4	2015-04-20	NEG-2	0	0	0
912	AMNH	1	1199	M-86743	Funisciurus congicus interior	F_co	Congo	Kinshasa		Mambutu, Kinshasa	-3.99153	15.771	se0415	Chapin & Edson	1930-07-19	7	1930	1926-1930	M	1	A	0		2015-01-22	21.9	1.62	2015-03-02	Y	1	3/3/2015-12 pm				0	0	3/5/15-5 pm	positive 3/4	positive 2/4				0	0	0
913	AMNH	1	1200	M-86754	Funisciurus congicus interior	F_co	Zaire	Equateur District		Lukolela, Belgian Congo	-1.06072	17.176	PPL	Chapin & Edson	1930-09-02	9	1930	1926-1930	F	0	A	0		2015-01-22	164.8	1.86	2015-03-02	Y	1	3/3/2015-12 pm				0	0	3/5/15-5 pm	positive 4/4	positive 2/4, slightly positive 1/4	pos-2/4	2015-04-20	NEG-2	0	0	0
914	AMNH	1	1201	M-86755	Funisciurus congicus interior	F_co	Zaire	Equateur District		Lukolela, Belgian Congo	-1.06072	17.176	PPL	Chapin & Edson	1930-08-02	8	1930	1926-1930	F	0	A	0		2015-01-22	19.5	1.87	2015-03-02	Y	1	3/3/2015-12 pm	positive 1/4	2015-03-10	NEG-1	0	0	3/5/15-5 pm	positive 4/4	positive 3/4, slightly positive 1/4	pos-3/4, spos-1/4	2015-04-20	NEG-2	0	0	0
915	AMNH	1	1202	M-86757	Funisciurus congicus interior	F_co	Zaire	Equateur District		Lukolela, Belgian Congo	-1.06072	17.176	PPL	Chapin & Edson	1930-09-07	9	1930	1926-1930	F	0	A	0		2015-01-22	12.5	1.72	2015-03-02	Y	1	3/3/2015-12 pm				0	0	3/5/15-5 pm						0	0	0
916	AMNH	1	1204	M-86873	Funisciurus congicus interior	F_co	Zaire	Equateur District		Lukolela, Belgian Congo	-1.06072	17.176	PPL	Chapin & Edson	1930-11-14	11	1930	1926-1930	M	1	A	0		2015-01-22	51.6	1.73	2015-03-02	Y	1	3/3/2015-12 pm				0	0	3/5/15-5 pm	positive 4/4	positive 3/4	pos-3/4	2015-04-20	NEG-2	0	0	0
917	AMNH	1	1205	M-86875	Funisciurus congicus interior	F_co	Zaire	Equateur District		Lukolela, Belgian Congo	-1.06072	17.176	PPL	Chapin & Edson	1930-11-04	11	1930	1926-1930	F	0	A	0		2015-01-22	19.8	1.93	2015-03-02	Y	1	3/3/2015-12 pm				0	0	3/5/15-5 pm	positive 4/4	positive 4/4	pos-3/4	2015-04-20	NEG-2	0	0	0
167	RMCA	0	168	RMCA 10122-M-	anerythrus	F_an	Congo (DR)	Orientale		Buta	2.78333	24.8333	ne0224 PPL and ADM8	Hutsebaut	received 2/10/1930		1930	1926-1930			A	0		2013-03-08	13.3	1.61		Y	1	2014-04-17	4/4 positive	2014-05-12	POSITIVE-2 samples verified	1	1	2014-11-19	positive 3/4	positive 3/4	pos 3/4	2015-02-17	POS-2	1	1	1
638	RMCA	0	663	RMCA 10356-M-	pyrrhopus akka	F_py	Congo (DR)	Orientale		Djugu	1.91667	30.5333	ne0130 PPL	Van Canneyt	received 7/2/1930		1930	1926-1930			A	0		2014-01-16	15.3	1.77		Y	1	2014-05-01	positive 2/4	2014-11-06	POSITIVE-2 samples verified	1	1	2015-01-21	positive 3/4	positive 3/4	pos-3/4	2015-03-10	POS-2	1	1	1
162	RMCA	0	163	RMCA 11290-M-	anerythrus	F_an	Congo (DR)			Libenge ubangi	3.65	18.65	ne0318	Golenvaux	received 8/29/1931		1931	1931-1935			A	0		2013-03-08	1.7	1.15		Y	1	2014-05-06	positive 1/4	2014-11-06		0	0	2014-11-19						0	0	0
163	RMCA	0	164	RMCA 11291-M-	anerythrus	F_an	Congo (DR)			Ubangi				Golenvaux	received 8/29/1931		1931	1931-1935			A	0		2013-03-08	23.3	1.48		Y	1	2014-04-15	neg			0	0	2014-11-19	positive 1/4, slightly positive 1/4	positive 1/4, slightly positive 1/4	pos-1/4, spos-1/4	2015-02-17	POS-1	1	0	1
178	RMCA	0	180	RMCA 11734-M-	anerythrus	F_an	Congo (DR)	Equateur District		Lukolela	-1.06072	17.176	se0117 PPL used to be -1.166666667 17.18333336	Lecocq	1931-07-17	7	1931	1931-1935	M	1	A	0		2013-03-08	49.5	1.86		Y	1	2014-05-06	positive 1/4	2014-11-06		0	0	2014-11-19	positive 3/4	positive 3/4	pos 3/4	2015-02-17	POS-2	1	1	1
179	RMCA	0	181	RMCA 11733-M-	anerythrus	F_an	Congo (DR)	Equateur District		Lukolela	-1.06072	17.176	se0117 PPL used to be -1.166666667 17.18333337	Lecocq	1931-07-17	7	1931	1931-1935	F	0	A	0		2013-03-08	16.2	1.69		Y	1	2014-04-17	1/4 positive, 2/4 slightly pos			0	0	2014-11-19	positive 2/4, slightly positive 1/4	positive 2/4, slightly positive 1/4	pos-1/4, spos-1/4	2015-02-17	POS-1, NEG-1	1	0	1
175	RMCA	0	177	RMCA 12178-M-	anerythrus	F_an	Congo (DR)	Equateur District		Lukolela	-1.06072	17.176	se0117 PPL used to be -1.166666667 17.18333338	Lecocq	1932-12-07	12	1932	1931-1935	F	0	A	0		2013-03-08	25.2	1.76		Y	1	2014-05-06	neg			0	0	2014-11-19	positive 1/4	positive 1/4	spos-1/4	2015-02-17	NEG-1	0	0	0
560	RMCA	0	584	RMCA 11962-M-	congicus	F_co	Congo (DR)	Kasaï-Occidental		Inkongo	-4.91667	23.25	se0423 pop place	Wilson	1932-08-16	8	1932	1931-1935	M	1	A	0		2013-12-06	30.8	1.79		Y	1	2014-04-24	neg			0	0	2015-01-21	slightly positive 1/4	slightly positive 1/4				0	0	0
586	RMCA	0	610	RMCA 11917-M-	congicus	F_co	Congo (DR)	Katanga		Kapanga	-8.36667	22.6167	se0822 pop place	Overlaet	received 10/15/1932		1932	1931-1935			A	0		2014-01-09	47.4	1.6		Y	1	2014-08-27	neg			0	0	2015-01-21						0	0	0
830	AMNH	1	1109	M-81503	Funisciurus congicus	F_co	Angola	Benguela	Coporolo	Coporolo	-13.3833	13.8833	pop place	Lee S. Bradley	1932-07-11	7	1932	1931-1935	M	1	A	0	Funisciurus congicus flavinus	2014-11-17	37.8	1.76	2/23/2015, 4/9/2015	Y-faint, Y	1	2/17/2015-12 pm				0	0	3/5/15-2:30 pm	positive 4/4	positive 2/4	pos-1/4, spos-2/4	2015-04-20	NEG-2	0	0	0
831	AMNH	1	1110	M-81504	Funisciurus congicus	F_co	Angola	Benguela	Coporolo	Coporolo	-13.3833	13.8833	pop place	Lee S. Bradley	1932-07-13	7	1932	1931-1935	M	1	A	0	Funisciurus congicus flavinus	2014-11-20	11.8	1.87	2/23/2015, 4/9/2015	N, Y	1	2/17/2015-12 pm	slightly positive 1/4	2015-03-10	NEG-1	0	0	3/5/15-2:30 pm	positive 4/4	positive 1/4, slightly positive 1/4	pos-1/4, spos-1/4	2015-04-20	NEG-1	0	0	0
884	AMNH	1	1171	M-87700	Funisciurus congicus flavinus	F_co	Angola	Lunda Norte	Mulando	Mulando 3890 ft	-8.29303	17.6651	Municipio--2nd order ADM	Lee S. Bradley	1932-10-18	10	1932	1931-1935	F	0	A	0		2015-01-20			2015-03-02	Y	1	2/18/2015-5 pm				0	0	3/5/15-5 pm	positive 4/4	positive 2/4	pos-1/4	2015-04-20	NEG-1	0	0	0
885	AMNH	1	1172	M-87701	Funisciurus congicus flavinus	F_co	Angola	Lunda Norte	Mulando	Mulando 3870 ft	-8.29303	17.6651	Municipio--2nd order ADM	Lee S. Bradley	1932-10-18	10	1932	1931-1935	M	1	A	0		2015-01-20			2015-03-02	Y	1	2/18/2015-5 pm	positive 1/4, slightly positive 1/4	2015-03-10	NEG-1	0	0	3/5/15-5 pm	positive 4/4	positive 2/4, slightly positive 1/4	pos-2/4, spos-2/4	2015-04-20	NEG-2	0	0	0
886	AMNH	1	1173	M-87702	Funisciurus congicus flavinus	F_co	Angola	Lunda Norte	Mulando	Mulando 3870 ft	-8.29303	17.6651	Municipio--2nd order ADM	Lee S. Bradley	1932-10-19	10	1932	1931-1935	F	0	A	0		2015-01-20			2015-03-02	Y	1	2/18/2015-5 pm	positive 1/4, slightly positive 1/4	2015-03-10	NEG-1	0	0	3/5/15-5 pm	positive 4/4	positive 1/4, slightly positive 2/4	spos-1/4	2015-04-20	NEG-1	0	0	0
887	AMNH	1	1174	M-87703	Funisciurus congicus flavinus	F_co	Angola	Lunda Norte	Mulando	Mulando 3870 ft	-8.29303	17.6651	Municipio--2nd order ADM	Lee S. Bradley	1932-10-19	10	1932	1931-1935	F	0	A	0		2015-01-20			2015-03-02	Y	1	2/18/2015-5 pm	positive 2/4	2015-03-10	NEG-1	0	0	3/5/15-5 pm	positive 4/4	positive 2/4	pos-1/4, spos-2/4	2015-04-20	NEG-2	0	0	0
888	AMNH	1	1175	M-87704	Funisciurus congicus flavinus	F_co	Angola	Lunda Norte	Mulando	Mulando 3870 ft	-8.29303	17.6651	Municipio--2nd order ADM	Lee S. Bradley	1932-10-21	10	1932	1931-1935	F	0	A	0		2015-01-20			2015-03-02	Y	1	2/18/2015-5 pm	positive 1/4	2015-03-10	NEG-1	0	0	3/5/15-5 pm	positive 4/4	positive 2/4		2015-04-20	NEG-2	0	0	0
889	AMNH	1	1176	M-87705	Funisciurus congicus flavinus	F_co	Angola	Lunda Norte	Mulando	Mulando 3870 ft	-8.29303	17.6651	Municipio--2nd order ADM	Lee S. Bradley	1932-10-21	10	1932	1931-1935	M	1	A	0		2015-01-20			2015-03-02	Y	1	2/18/2015-5 pm	positive 2/4	2015-03-10	NEG-2	0	0	3/5/15-5 pm	positive 4/4	positive 2/4, slightly positive 1/4	pos-1/4, spos-2/4	2015-04-20	NEG-2	0	0	0
890	AMNH	1	1177	M-87706	Funisciurus congicus flavinus	F_co	Angola	Lunda Norte	Mulando	Mulando 3870 ft	-8.29303	17.6651	Municipio--2nd order ADM	Lee S. Bradley	1932-10-21	10	1932	1931-1935	F	0	A	0		2015-01-20			2015-03-02	Y	1	2/18/2015-5 pm				0	0	3/5/15-5 pm	positive 4/4	positive 1/4, slightly positive 1/4	spos-2/4	2015-04-20	NEG-1	0	0	0
891	AMNH	1	1178	M-87707	Funisciurus congicus flavinus	F_co	Angola	Lunda Norte	Mulando	Mulando 3870 ft	-8.29303	17.6651	Municipio--2nd order ADM	Lee S. Bradley	1932-10-21	10	1932	1931-1935	F	0	A	0		2015-01-20			3/2/2015, 4/9/2015, 4/15/15	N, N, Y	1	2/18/2015-5 pm	positive 3/4	2015-03-10	NEG-2	0	0	3/5/15-5 pm	positive 1/4	positive 1/4	spos-1/4	2015-04-20	NEG-1	0	0	0
892	AMNH	1	1179	M-87708	Funisciurus congicus flavinus	F_co	Angola	Lunda Norte	Mulando	Mulando 3870 ft	-8.29303	17.6651	Municipio--2nd order ADM	Lee S. Bradley	1932-10-22	10	1932	1931-1935	M	1	A	0		2015-01-20			2015-03-02	Y	1	2/18/2015-5 pm	positive 1/4	2015-03-10	NEG-1	0	0	3/5/15-5 pm	positive 4/4	positive 2/4, slightly positive 2/4	pos-2/4, spos-2/4	2015-04-20	NEG-2	0	0	0
893	AMNH	1	1180	M-87709	Funisciurus congicus flavinus	F_co	Angola	Lunda Norte	Mulando	Mulando 3870 ft	-8.29303	17.6651	Municipio--2nd order ADM	Lee S. Bradley	1932-10-24	10	1932	1931-1935	M	1	J	1		2015-01-20			2015-03-02	Y	1	2/18/2015-5 pm	slightly positive 1/4			0	0	3/5/15-5 pm	positive 4/4	positive 1/4, slightly positive 2/4	pos-1/4, spos-1/4	2015-04-20	NEG-2	0	0	0
894	AMNH	1	1181	M-87710	Funisciurus congicus flavinus	F_co	Angola	Lunda Norte	Mulando	Mulando 3870 ft	-8.29303	17.6651	Municipio--2nd order ADM	Lee S. Bradley	1932-10-24	10	1932	1931-1935	M	1	A	0		2015-01-20			2015-03-02	Y	1	2/18/2015-5 pm				0	0	3/5/15-5 pm	positive 4/4	positive 2/4, slightly positive 1/4	pos-2/4, spos-1/4	2015-04-20	NEG-2	0	0	0
895	AMNH	1	1182	M-87711	Funisciurus congicus flavinus	F_co	Angola	Lunda Norte	Mulando	Mulando 3870 ft	-8.29303	17.6651	Municipio--2nd order ADM	Lee S. Bradley	1932-10-24	10	1932	1931-1935	M	1	A	0		2015-01-22	60.5	1.57	2015-03-02	Y	1	2/18/2015-5 pm	slightly positive 1/4			0	0	3/5/15-5 pm	positive 4/4	positive 3/4, slightly positive 1/4	pos-2/4	2015-04-20	NEG-2	0	0	0
896	AMNH	1	1183	M-87712	Funisciurus congicus flavinus	F_co	Angola	Huila	Humpata	Humpata 6300 ft	-15.1835	13.4518	Town & Municipio--2nd order ADM	Lee S. Bradley	1932-11-13	11	1932	1931-1935	F	0	A	0		2015-01-22	49.8	1.65	2015-03-02	Y	1	2/18/2015-5 pm	slightly positive 1/4			0	0	3/5/15-5 pm	positive 4/4	positive 2/4, slightly positive 1/4	spos-2/4	2015-04-20	NEG-2	0	0	0
897	AMNH	1	1184	M-87713	Funisciurus congicus flavinus	F_co	Angola	Huila	Humpata	Humpata 6300 ft	-15.1835	13.4518	Town & Municipio--2nd order ADM	Lee S. Bradley	1932-11-27	11	1932	1931-1935	M	1	A	0		2015-01-22	262.3	1.63	2015-03-02	Y	1	2/18/2015-5 pm				0	0	3/5/15-5 pm	positive 4/4	positive 2/4, slightly positive 2/4	pos-2/4, spos-1/4	2015-04-20	NEG-2	0	0	0
898	AMNH	1	1185	M-87714	Funisciurus congicus flavinus	F_co	Angola	Huila	Humpata	Humpata 6300 ft	-15.1835	13.4518	Town & Municipio--2nd order ADM	Lee S. Bradley	1932-11-28	11	1932	1931-1935	F	0	A	0		2015-01-22	82.9	1.83	2015-03-02	Y	1	2/18/2015-5 pm				0	0	3/5/15-5 pm	positive 4/4	positive 1/4, slightly positive 2/4	pos-1/4, spos-2/4	2015-04-20	NEG-2	0	0	0
899	AMNH	1	1186	M-87715	Funisciurus congicus flavinus	F_co	Angola	Huila	Humpata	Humpata 6300 ft	-15.1835	13.4518	Town & Municipio--2nd order ADM	Lee S. Bradley	1932-11-28	11	1932	1931-1935	F	0	A	0		2015-01-22	101.8	1.87	2015-03-02	Y	1	2/18/2015-5 pm	positive 1/4, slightly positive 1/4	2015-03-10	NEG-1	0	0	3/5/15-5 pm	positive 4/4	positive 1/4, slightly positive 2/4	pos-1/4, spos-2/4	2015-04-20	NEG-2	0	0	0
900	AMNH	1	1187	M-87716	Funisciurus congicus flavinus	F_co	Angola	Huila	Humpata	Humpata 6300 ft	-15.1835	13.4518	Town & Municipio--2nd order ADM	Lee S. Bradley	1932-12-01	12	1932	1931-1935	M	1	A	0		2015-01-22	25.1	1.86	2015-03-02	Y	1	2/18/2015-5 pm				0	0	3/5/15-5 pm	positive 4/4	positive 3/4, slightly positive 1/4	pos-3/4, spos-1/4	2015-04-20	NEG-2	0	0	0
901	AMNH	1	1188	M-87717	Funisciurus congicus flavinus	F_co	Angola	Huila	Humpata	Humpata 6300 ft	-15.1835	13.4518	Town & Municipio--2nd order ADM	Lee S. Bradley	1932-12-05	12	1932	1931-1935	M	1	A	0		2015-01-22	193.2	1.62	2015-03-02	Y	1	2/18/2015-5 pm	slightly positive 1/4			0	0	3/5/15-5 pm	positive 4/4	positive 2/4, slightly positive 2/4	pos-1/4, spos-1/4	2015-04-20	NEG-2	0	0	0
902	AMNH	1	1189	M-87718	Funisciurus congicus flavinus	F_co	Angola	Huila	Humpata	Humpata 6300 ft	-15.1835	13.4518	Town & Municipio--2nd order ADM	Lee S. Bradley	1932-12-05	12	1932	1931-1935	F	0	A	0		2015-01-22	174.5	1.88	2015-03-02	Y	1	2/18/2015-5 pm				0	0	3/5/15-5 pm	positive 4/4	positive 2/4, slightly positive 1/4	pos-1/4, spos-1/4	2015-04-20	NEG-2	0	0	0
563	RMCA	0	587	RMCA 11961-M-	congicus	F_co	Congo (DR)	Kasaï-Occidental		Inkongo	-4.91667	23.25	se0423 pop place	Wilson	1932-08-19	8	1932	1931-1935	M	1	A	0		2013-12-06	19.4	1.77		Y	1	2014-08-27	neg			0	0	2015-01-21	positive 1/4, slightly positive 1/4	positive 1/4	pos-1/4	2015-03-10	POS-1	1	0	1
176	RMCA	0	178	RMCA 12179-M-	anerythrus	F_an	Congo (DR)	Equateur District		Lukolela	-1.06072	17.176	se0117 PPL used to be -1.166666667 17.18333339	Lecocq	1933-03-16	3	1933	1931-1935	M	1	A	0		2013-03-08	34.5	1.71		Y	1	2014-05-06	neg			0	0	2014-11-19						0	0	0
177	RMCA	0	179	RMCA 12180-M-	anerythrus	F_an	Congo (DR)	Equateur District		Lukolela	-1.06072	17.176	se0117 PPL used to be -1.166666667 17.18333340	Lecocq	1933-04-08	4	1933	1931-1935	M	1	A	0		2013-03-08	47.3	1.97		faint, faint	1	2014-04-17	neg			0	0	2014-11-19						0	0	0
829	AMNH	1	1108	M-88371	Funisciurus congicus congicus	F_co	Angola			Mt. Moku, 7000 ft	-12.4657	15.1667	map to Mt moco	Bradley Phipps	1933-06-20	6	1933	1931-1935	F	0	A	0	Kuhl???	2014-11-17	21.6	1.84	2015-02-23	Y	1	2/17/2015-12 pm				0	0	3/5/15-2:30 pm	positive 4/4	positive 2/4	pos-1/4	2015-04-20	NEG-2	0	0	0
903	AMNH	1	1190	M-88372	Funisciurus congicus flavinus	F_co	Angola			30 miles N of Lobito, Hanya River	-11.9877	13.7678	(Lobito =Benguela: -12.351905, 13.546392 OR Kwanza Sul: -11.427745, 15.565789 or -11.38804, 14.310924, OR Bie: -11.62195, 16.544521)	Bradley Phipps	1933-06-01	6	1933	1931-1935			A	0		2015-01-22	14	2	2015-03-02	Y	1	2/18/2015-5 pm				0	0	3/5/15-5 pm	positive 4/4			2015-04-20	NEG-1	0	0	0
184	RMCA	0	187	RMCA 12537-M-	anerythrus	F_an	Congo (DR)	Orientale		Buta	2.78333	24.8333	ne0224 PPL and ADM12	Hutsebaut	received 9/21/1934		1934	1931-1935			A	0		2013-03-08	29.6	1.9		Y	1	2014-05-06	neg			0	0	2014-11-19						0	0	0
291	RMCA	0	300	RMCA 16661-M-	carruthersi	F_ca	Congo (DR)	Nord-Kivu		Nyakibumba mikeno	-1.46667	29.3667	se0129	de Witte	1934-07-11	7	1934	1931-1935	M	1	A	0		2013-08-29	18.1	1.62		N, faint, N, Y	1	2014-04-17	neg			0	0	2014-11-24						0	0	0
297	RMCA	0	307	RMCA 16660-M-	carruthersi	F_ca	Congo (DR)	Nord-Kivu		Nyakibumba mikeno	-1.46667	29.3667	se0129	de Witte	1934-07-11	7	1934	1931-1935	F	0	A	0		2013-09-20	6.3	1.94		N, Y	1	2014-05-08	neg			0	0	2014-11-24						0	0	0
486	RMCA	0	508	RMCA 12278-M-	congicus congicus	F_co	Congo (DR)	Kinshasa		Leopoldville	-4.3	15.3	se0415 pop place	Henrard	received 5/16/1934		1934	1931-1935			A	0		2013-11-15	92	1.92		Y	1	2014-04-24	neg			0	0	2015-01-14						0	0	0
574	RMCA	0	598	RMCA 13579-M-	congicus	F_co	Congo (DR)	Katanga		Musumba kapanga galerie forestiere riv luzala	-8.36667	22.25	se0822 pop place	Richard	1934-09-04	9	1934	1931-1935	M	1	A	0		2014-01-09	154.8	2.05		Y	1	2014-08-27	slightly positive 1/4	2014-12-08		0	0	2015-01-21						0	0	0
183	RMCA	0	186	RMCA 12536-M-	anerythrus	F_an	Congo (DR)	Orientale		Buta	2.78333	24.8333	ne0224 PPL and ADM11	Hutsebaut	received 9/21/1934		1934	1931-1935			A	0		2013-03-08	15.8	1.7		Y	1	2014-05-06	positive 2/4	2014-11-06	POSITIVE-2 samples verified	1	1	2014-11-19	positive 2/4	positive 2/4	pos-1/4, spos-1/4	2015-02-17	POS-1, NEG-1	1	0	1
567	RMCA	0	591	RMCA 12581-M-	congicus	F_co	Congo (DR)	Kasaï-Occidental		Inkongo	-4.91667	23.25	se0423 pop place	Wilson	1934-04-20	4	1934	1931-1935	F	0	A	0		2013-12-06	10	1.43		N, Y	1	2014-04-24	neg			0	0	2015-01-21	positive 1/4	positive 1/4	pos-1/4	2015-03-10	POS-1	1	0	1
569	RMCA	0	593	RMCA 12582-M-	congicus	F_co	Congo (DR)	Kasaï-Occidental		Inkongo	-4.91667	23.25	se0423 pop place	Wilson	1934-07-24	7	1934	1931-1935	F	0	A	0		2013-12-06	24.3	1.76		Y	1	2014-04-24	neg			0	0	2015-01-21	positive 1/4	positive 1/4	pos-1/4	2015-03-10	POS-1	1	0	1
292	RMCA	0	302	RMCA 16662-M-	carruthersi	F_ca	Congo (DR)	Nord-Kivu		Kamatembe primair bos	-1.36667	29.0833	se0129	de Witte	1935-01-01	1	1935	1931-1935	F	0	A	0		2013-08-29	7.3	2.26		Y	1	2014-04-17	neg			0	0	2014-11-24	slightly positive 1/4	slightly positive 1/4				0	0	0
943	AMNH	1	1231	M-119987	Funisciurus lemniscatus	F_lem	Gabon	Estuaire Reg	Sub. Estuaire Nord-Ranga	Kango? Pahuiir: Ossen, Balaki: M'Poukou Azoulou, Eschina: Zoinde	0.155847	10.1077	PPL kango coor	A.E.F	?/??/1935		1935	1931-1935			A	0		2015-01-29	16.4	1.79	2015-03-02	Y	1	3/3/2015-12 pm				0	0	3/31/15-12 pm						0	0	0
418	RMCA	0	437	RMCA 13653-M-	pyrrhopus	F_py	Congo (DR)	Bandundu		Sanuombo kwango	-7.58333	18.0833	se0718	Schwetz	received 11/3/1936		1936	1936-1940			A	0		2013-10-25	75.8	1.65		Y	1	2014-08-22	neg			0	0	2015-01-14						0	0	0
456	RMCA	0	476	RMCA 13688-M-	bayonii	F_ba	Congo (DR)	Bandundu		Kasanga	-6.5	16.9167	se0616	Schwetz	received 11/3/1936		1936	1936-1940			J	1		2013-11-08	131.8	1.8		Y	1	2014-04-24	1/4 positive, 2/4 slightly positive	2014-11-06		0	0	2015-01-14	slightly positive 1/4	slightly positive 1/4				0	0	0
457	RMCA	0	477	RMCA 13652-M-	bayonii	F_ba	Congo (DR)	Bandundu		Swahibula kwango	-6.06667	16.6833	se0616	Schwetz	received 11/3/1936		1936	1936-1940			A	0		2013-11-08	59.4	1.87		Y	1	2014-04-24	positive 2/4, slightly positive 1/4	2014-11-06		0	0	2015-01-14						0	0	0
500	RMCA	0	522	RMCA 13687-M-	congicus congicus	F_co	Congo (DR)	Bas-Congo		Thysville	-5.26667	14.8833	se0514 pop place	Schwetz	received 11/3/1936		1936	1936-1940			A	0		2013-11-15	590.8	1.82		Y	1	2014-04-24	slightly positive 4/4	2014-11-06		0	0	2015-01-14	weird positive 4/4	weird positive 4/4		2015-03-10	NEG-1	0	0	0
585	RMCA	0	609	RMCA 13655-M-	congicus	F_co	Congo (DR)	Bandundu		Sanuombo kwango	-7.58333	18.0833	se0718	Schwetz	received 11/3/1936		1936	1936-1940			A	0		2014-01-09	171	1.4		N, Y	1	2014-08-27	neg			0	0	2015-01-21						0	0	0
587	RMCA	0	611	RMCA 13654-M-	congicus	F_co	Congo (DR)	Bandundu		Sanuombo kwango	-7.58333	18.0833	se0718	Schwetz	received 11/3/1936		1936	1936-1940			A	0		2014-01-09	95.6	1.81		Y	1	2014-08-27	neg			0	0	2015-01-21	positive 1/4, slightly positive 3/4					0	0	0
975	AMNH	1	1263	M-114204	Funisciurus lemniscatus	F_lem	Cameroon	Centre-Sudieg	Metit	Due S of Yaoude, 2500 ft.	3.77977	11.5175	Yaounde: 3.866667 11.516667	S. E. Johnson	1936-04-05	4	1936	1936-1940	M	1	J	1		2015-01-30	12.8	1.9	2015-03-05	Y	1	3/3/2015-12 pm				0	0	3/31/15-12 pm						0	0	0
976	AMNH	1	1264	M-114205	Funisciurus lemniscatus	F_lem	Cameroon	Centre-Sudieg	Metit	Due S of Yaoude, 2500 ft	3.77977	11.5175	Yaounde: 3.866667 11.516667	S. E. Johnson	1936-12-31	12	1936	1936-1940	M	1	A	0		2015-01-30	41.7	1.66	2015-03-05	Y	1	3/3/2015-12 pm	slightly positive 3/4			0	0	3/31/15-12 pm						0	0	0
61	RMCA	0	61	RMCA 19330-M-	spp	F_sp	Congo (DR)	Kinshasa		Leopoldville kinshasa	-4.3	15.3	se0415 pop place	De Riemaecker	1937-02-20	2	1937	1936-1940			A	0		2013-02-12	52.2	1.75		Y	1	2014-05-01	neg	2014-11-06		0	0	2014-11-07						0	0	0
194	RMCA	0	197	RMCA 14170-M-	anerythrus	F_an	Congo (DR)	Bandundu		Kunungu	-2.1	16.4333	se0216	Nkele	received 11/19/1937		1937	1936-1940	F	0	A	0		2013-03-08	26.5	1.76		N, faint	0.5	2014-05-07	neg			0	0	2014-11-19						0	0	0
195	RMCA	0	198	RMCA 14150-M-	anerythrus	F_an	Congo (DR)	Bandundu		Kunungu	-2.1	16.4333	se0216	Ngwe	received 11/19/1937		1937	1936-1940	F	0	A	0		2013-03-08	65.1	1.73		faint, WEIRD, weird	1	2014-05-07	neg			0	0	2014-11-19						0	0	0
197	RMCA	0	200	RMCA 14148-M-	anerythrus	F_an	Congo (DR)	Bandundu		Kunungu	-2.1	16.4333	se0216	Ngwe	received 11/19/1937		1937	1936-1940	F	0	A	0		2013-03-08	19.2	1.79		Y	1	2014-04-17	neg			0	0	2014-11-19	positive 1/4	positive 1/4	pos-1/4	2015-02-17	NEG-1	0	0	0
198	RMCA	0	201	RMCA 14146-M-	anerythrus	F_an	Congo (DR)	Bandundu		Kunungu	-2.1	16.4333	se0216	Ngwe	received 11/19/1937		1937	1936-1940	M	1	A	0		2013-03-08	25.8	1.42		N, Y	1	2014-05-07	neg			0	0	2014-11-19						0	0	0
199	RMCA	0	202	RMCA 14145-M-	anerythrus	F_an	Congo (DR)	Bandundu		Kunungu	-2.1	16.4333	se0216	Ngwe	received 11/19/1937		1937	1936-1940	M	1	A	0		2013-03-08	10.8	1.53		N, Y	1	2014-05-07	neg			0	0	2014-11-19						0	0	0
506	RMCA	0	528	RMCA 14147-M-	congicus congicus	F_co	Congo (DR)	Bandundu		Kunungu	-2.1	16.4333	se0216	Ngwe	received 11/19/1937		1937	1936-1940	F	0	A	0		2013-11-22	25.6	1.38		Y	1	2014-08-27	neg			0	0	2015-01-14						0	0	0
751	AMNH	1	1026	M-119609	Funisciurus anerythrus anerythrus	F_an	Zaire	Haut Zaire	Angumu	Mt. Ogombo, near Angumu, Eastern Congo Forest	-0.114461	27.803	Angumu: -.065887, 27.70271	James P. Chapin	1937-07-07	7	1937	1936-1940	F	0	A	0		2014-10-29	182.3	1.58	2015-02-19	Y	1	11/14/14-12 pm	positive 2/4	2014-12-08	NEG-2	0	0	02/17/15- 5 pm	positive 4/4	positive 4/4	pos-4/4	2015-03-10	NEG-2	0	0	0
752	AMNH	1	1027	M-119610	Funisciurus anerythrus anerythrus	F_an	Zaire	Haut Zaire	Angumu	Mt. Ogombo, near Angumu, Eastern Congo Forest	-0.114461	27.803	Angumu: -.065887, 27.70271	James P. Chapin	1937-07-07	7	1937	1936-1940	M	1	A	0		2014-10-29	89.1	1.71	2015-02-19	Y	1	11/14/14-12 pm				0	0	02/17/15- 5 pm	positive 2/4, slightly positive 1/4	positive 2/4, slightly positive 1/4	pos-2/4, spos-1/4	2015-03-10	NEG-2	0	0	0
753	AMNH	1	1028	M-119611	Funisciurus anerythrus anerythrus	F_an	Zaire	Haut Zaire	Angumu	Mt. Ogombo, near Angumu, Eastern Congo Forest	-0.114461	27.803	Angumu: -.065887, 27.70271	James P. Chapin	1937-07-07	7	1937	1936-1940	F	0	A	0		2014-10-29	22.6	1.79	2015-02-19	Y	1	11/14/14-12 pm	positive 1/4	2014-12-08	NEG-1	0	0	02/17/15- 5 pm	positive 1/4	positive 1/4	pos-1/4	2015-03-10	NEG-1	0	0	0
754	AMNH	1	1029	M-119612	Funisciurus anerythrus anerythrus	F_an	Zaire	Haut Zaire	Angumu	Angumu, eastern Congo Forest	-0.065887	27.7027		James P. Chapin	1937-07-28	7	1937	1936-1940	F	0	A	0		2014-10-29	173.4	1.88	2015-02-19	Y	1	11/14/14-12 pm				0	0	02/17/15- 5 pm						0	0	0
755	AMNH	1	1030	M-119613	Funisciurus anerythrus anerythrus	F_an	Zaire	Haut Zaire	Angumu	Angumu, eastern Congo Forest	-0.065887	27.7027		James P. Chapin	1937-07-27	7	1937	1936-1940	M	1	J	1		2014-10-29	48.5	1.94	2015-02-19	Y	1	11/14/14-12 pm				0	0	02/17/15- 5 pm	positive 1/4	positive 1/4	pos-1/4	2015-03-10	NEG-1	0	0	0
185	RMCA	0	188	RMCA 14143-M-	anerythrus	F_an	Congo (DR)	Bandundu		Kunungu	-2.1	16.4333	se0216	Ngwe	received 11/19/1937		1937	1936-1940	F	0	A	0		2013-03-08	103.7	1.52		faint, faint, weird	1	2014-05-06	positive 1/4	2014-11-06	POSITIVE- 1 sample verified	1	0	2014-11-19						0	0	1
196	RMCA	0	199	RMCA 14149-M-	anerythrus	F_an	Congo (DR)	Bandundu		Kunungu	-2.1	16.4333	se0216	Ngwe	received 11/19/1937		1937	1936-1940	M	1	A	0		2013-03-08	26.4	1.49		Y	1	4/17/2014, 11/5/14	1/4 positive, 1/4 positive	2014-12-08	POSITIVE-1 sample verified	1	0	2014-11-19						0	0	1
504	RMCA	0	526	RMCA 14144-M-	congicus congicus	F_co	Congo (DR)	Bandundu		Kunungu	-2.1	16.4333	se0216	Ngwe	received 11/19/1937		1937	1936-1940	F	0	A	0		2013-11-22	26	1.58		Y	1	2014-04-24	positive 2/4	2014-11-06	POSITIVE-2 samples verified	1	1	2015-01-14						0	0	1
186	RMCA	0	189	RMCA 14842-M-	anerythrus	F_an	Congo (DR)	Orientale		Buta	2.78333	24.8333	ne0224 PPL and ADM5	Hutsebaut	received 10/3/1938		1938	1936-1940			A	0		2013-03-08	36.7	1.72		Y	1	2014-05-06	positive 1/4	2014-11-06		0	0	2014-11-19	positive 2/4, slightly positive 1/4	positive 2/4, slightly positive 1/4	pos-2/4	2015-02-17	NEG-2	0	0	0
187	RMCA	0	190	RMCA 14843-M-	anerythrus	F_an	Congo (DR)	Orientale		Buta	2.78333	24.8333	ne0224 PPL and ADM6	Hutsebaut	received 10/3/1938		1938	1936-1940			A	0		2013-03-08	11.9	1.67		Y	1	2014-05-06	positive 1/4	2014-11-06		0	0	2014-11-19	positive 3/4, slightly positive 1/4	positive 2/4, slightly positive 1/4	pos-2/4, spos-1/4	2015-02-17	NEG-2	0	0	0
188	RMCA	0	191	RMCA 14844-M-	anerythrus	F_an	Congo (DR)	Orientale		Buta	2.78333	24.8333	ne0224 PPL and ADM7	Hutsebaut	received 10/3/1938		1938	1936-1940			A	0		2013-03-08	31.7	1.81		Y	1	2014-05-06	neg			0	0	2014-11-19						0	0	0
189	RMCA	0	192	RMCA 15411-M-	anerythrus	F_an	Congo (DR)	Bandundu		Ndwa	-2.15	16.4167	se0216	Ngwe	1938-01-01	1	1938	1936-1940	M	1	A	0		2013-03-08	22.6	1.85		faint, N, Y	1	2014-05-06	neg			0	0	2014-11-19	positive 1/4	positive 1/4	pos-1/4	2015-02-17	NEG-1	0	0	0
193	RMCA	0	196	RMCA 14681-M-	anerythrus	F_an	Congo (DR)	Orientale		Bambesa	3.44306	25.6924	ne0325 PPL	Vrijdagh	1938-02-01	2	1938	1936-1940			A	0		2013-03-08	61.7	1.81		Y	1	2014-05-07	neg			0	0	2014-11-19	slightly positive 1/4	slightly positive 1/4				0	0	0
293	RMCA	0	303	RMCA 16864-M-	carruthersi	F_ca	Rwanda	Ouest province		Kansenze	-1.53333	29.4667	se0129	Frechkop	1938-04-09	4	1938	1936-1940	F	0	A	0		2013-08-29	7	1.93		faint, ??RETEST, N, faint	0.25	2014-04-17	neg			0	0	2014-11-24						0	0	0
349	RMCA	0	362	RMCA 16865-M-	carruthersi birungensis	F_ca	Congo (DR)	Nord-Kivu		Kibati	-1.58309	29.2601	se0129 PPL changed	Frechkop	1938-04-28	4	1938	1936-1940			A	0		2013-10-10	49.3	1.44		faint, N-reTEST, Y	1	2014-05-08	neg			0	0	2014-11-24						0	0	0
488	RMCA	0	510	RMCA 18790-M-	congicus congicus	F_co	Congo (DR)	Kinshasa		Leopoldville	-4.3	15.3	se0415 pop place	Richard	1938-10-15	10	1938	1936-1940	M	1	A	0		2013-11-15	37.2	1.83		Y	1	2014-04-24	neg			0	0	2015-01-14						0	0	0
571	RMCA	0	595	RMCA 14965-M-	congicus	F_co	Congo (DR)	Orientale		Koret modimbi equateur lomami	0.6	23.3833	ne0023 PPL	Bock	received 12/28/1938		1938	1936-1940			A	0		2013-12-06	49.1	1.67		Y	1	2014-08-27	neg			0	0	2015-01-21	positive 1/4	positive 1/4	pos-1/4	2015-03-10	NEG-1	0	0	0
578	RMCA	0	602	RMCA 14807-M-	congicus	F_co	Congo (DR)	Maniema		Kindu	-2.95703	25.9423	se0325 ADM3 or PPL used to be -3 25.91666667	Geldof	received 9/10/1938		1938	1936-1940			A	0		2014-01-09	505.5	1.47		Y	1	2014-05-01	neg			0	0	2015-01-21	positive 1/4, slightly positive 3/4		spos-1/4			0	0	0
937	AMNH	1	1225	M-119981	Funisciurus lemniscatus	F_lem	Gabon	Ngounie	Sindara	Sindara	-1.03606	10.6595		A.E.F.	?/??/1938		1938	1936-1940	M	1	A	0	Baponnon: N'Gagu, Frigarim??	2015-01-29	51.4	1.98	2015-03-02	Y	1	3/3/2015-12 pm				0	0	3/31/15-12 pm				2015-04-20	NEG-1	0	0	0
938	AMNH	1	1226	M-119982	Funisciurus lemniscatus	F_lem	Gabon	Ngounie	Sindara	Sindara	-1.03606	10.6595		A.E.F.	?/??/1938		1938	1936-1940	F	0	A	0	Bafrannan: N'Gaga Fuigarnui??	2015-01-29	75.1	1.64	2015-03-02	Y	1	3/3/2015-12 pm				0	0	3/31/15-12 pm				2015-04-20	NEG-1	0	0	0
939	AMNH	1	1227	M-119983	Funisciurus lemniscatus	F_lem	Gabon	Ngounie	Sindara	Sindara	-1.03606	10.6595		A.E.F	?/??/1938		1938	1936-1940	F	0	J	1	Bafrouinou: N'Gaga Fargamou	2015-01-29	9.7	2.2	2015-03-02	Y	1	3/3/2015-12 pm	positive 1/4, slightly positive 1/4	2015-03-10	NEG-1	0	0	3/31/15-12 pm				2015-04-20	NEG-1	0	0	0
940	AMNH	1	1228	M-119984	Funisciurus lemniscatus	F_lem	Gabon	Ngounie	Sindara	Sindara	-1.03606	10.6595		A.E.F	?/??/1938		1938	1936-1940	F	0	A	0		2015-01-29	45.8	1.96	2015-03-02	Y	1	3/3/2015-12 pm				0	0	3/31/15-12 pm						0	0	0
941	AMNH	1	1229	M-119985	Funisciurus lemniscatus	F_lem	Gabon	Ngounie	Sindara	Sindara	-1.03606	10.6595		A.E.F	?/??/1938		1938	1936-1940	F	0	A	0	BapuinaniiN'gaga	2015-01-29	9.4	1.84	2015-03-02	Y	1	3/3/2015-12 pm				0	0	3/31/15-12 pm						0	0	0
974	AMNH	1	1262	M-119640	Funisciurus lemniscatus lemniscatus	F_lem	Cameroon	South		Bipindi	3.07808	10.4102	town	S. E. Johnson	1938-04-04	4	1938	1936-1940	F	0	A	0		2015-01-30	6.4	1.86	2015-03-05	Y	1	3/3/2015-12 pm				0	0	3/31/15-12 pm						0	0	0
190	RMCA	0	193	RMCA 15718-M-	anerythrus	F_an	Congo (DR)	Bandundu		Mboku	-3.91667	16.9167	se0316	Vleeschouwers	received 11/6/1939		1939	1936-1940	M	1	A	0		2013-03-08	69.5	1.53		Y	1	2014-04-17	neg			0	0	2014-11-19	positive 1/4, slightly positive 1/4	positive 1/4, slightly positive 1/4	pos-1/4, spos-1/4	2015-02-17	NEG-2	0	0	0
191	RMCA	0	194	RMCA 15632-M-	anerythrus	F_an	Congo (DR)	Orientale		Buta	2.78333	24.8333	ne0224 PPL and ADM10	Hutsebaut	received 9/11/1939		1939	1936-1940			A	0		2013-03-08	30.6	1.56		Y	1	2014-05-07	neg			0	0	2014-11-19	slightly positive 1/4	slightly positive 1/4	pos-1/4			0	0	0
211	RMCA	0	215	RMCA 17240-M-	anerythrus	F_an	Congo (DR)	Orientale		Yangambi	0.783333	24.4	ne0024 PPL	Vrijdagh	1939-12-18	12	1939	1936-1940	F	0	A	0		2013-03-08	12	1.77		Y	1	2014-05-07	neg			0	0	2014-11-19						0	0	0
398	RMCA	0	417	RMCA 15830-M-	carruthersi	F_ca	Congo (DR)	Katanga		Kabare	-2.46667	28.7833	se0228 ADM3 or PPL	Schwetz	1939-08-10	8	1939	1936-1940			A	0		2013-10-25	484.8	1.82		Y	1	2014-08-22	neg			0	0	2015-01-14						0	0	0
439	RMCA	0	458	RMCA 16055-M-	lemniscatus	F_lem	Congo (DR)	Bas-Congo		Kimbanda n	-4.75	13.1333	se0413	Vleeschouwers	1939-01-01	1	1939	1936-1940			A	0		2013-11-08	35.6	1.42		N, faint, WRONG PLACE, faint	0.25	2014-08-22	neg			0	0	2015-01-14						0	0	0
462	RMCA	0	482	RMCA 15951-M-	congicus	F_co	Congo (DR)	Equateur District		Boende	-0.233333	20.8333	se0020 ADM3	Wynants	1939-08-27	8	1939	1936-1940	F	0	A	0		2013-11-08	51.5	1.89		Y	1	2014-08-27	neg			0	0	2015-01-14						0	0	0
581	RMCA	0	605	RMCA 15412-M-	congicus	F_co	Congo (DR)	Bandundu		Ndwa	-2.15	16.4167	se0216	Ngwe	received 8/1/1939		1939	1936-1940	F	0	A	0		2014-01-09	104.3	1.51		Y	1	2014-08-27	neg			0	0	2015-01-21						0	0	0
640	RMCA	0	665	RMCA 15247-M-	pyrrhopus akka	F_py	Congo (DR)	Orientale		Lindi	0.565259	25.0506	ne0026 stream	Piette	received 3/6/1939		1939	1936-1940	M	1	A	0		2014-01-16	17	1.71		Y	1	2014-09-02	neg			0	0	2015-01-21	positive 2/4	positive 2/4	pos-1/4, spos-1/4	2015-03-10	NEG-2	0	0	0
410	RMCA	0	429	RMCA 15859-M-	carruthersi	F_ca	Congo (DR)	Katanga		Kabare	-2.46667	28.7833	se0228 ADM3 or PPL	Schwetz	1939-09-05	9	1939	1936-1940			A	0		2013-10-25	45.4	1.98		Y	1	2014-08-22	neg			0	0	2015-01-14	positive 1/4, slightly positive 1/4	positive 1/4, slightly positive 1/4	pos-1/4, spos-1/4	2015-02-17	POS-1, NEG-1	1	0	1
192	RMCA	0	195	RMCA 15909-M-	anerythrus	F_an	Congo (DR)	Orientale		Buta	2.78333	24.8333	ne0224 PPL and ADM9	Hutsebaut	received 3/7/1940		1940	1936-1940			A	0		2013-03-08	20	1.6		Y	1	2014-05-07	neg			0	0	2014-11-19	positive 1/4	positive 1/4	spos-1/4	2015-02-17	NEG-1	0	0	0
201	RMCA	0	204	RMCA 17724-M-	anerythrus	F_an	Congo (DR)	Orientale		Yangambi	0.783333	24.4	ne0024 PPL	Vrijdagh	1940-02-18	2	1940	1936-1940	F	0	A	0		2013-03-08	24.5	1.65		Y	1	2014-05-07	slightly positive 1/4	2014-11-06		0	0	2014-11-19	positive 1/4, slightly positive 1/4	positive 1/4, slightly positive 1/4	pos-1/4	2015-02-17	NEG-1	0	0	0
207	RMCA	0	211	RMCA 17311-M-	anerythrus	F_an	Congo (DR)	Orientale		Buta	2.78333	24.8333	ne0224 PPL and ADM3	Hutsebaut	1940-05-12	5	1940	1936-1940			A	0		2013-03-08	21	1.7		Y	1	2014-04-17	neg			0	0	2014-11-19						0	0	0
208	RMCA	0	212	RMCA 17723-M-	anerythrus	F_an	Congo (DR)	Orientale		Bambesa	3.44306	25.6924	ne0325 PPL	Vrijdagh	1940-03-29	3	1940	1936-1940	F	0	A	0		2013-03-08	32.5	1.88		Y	1	2014-05-07	neg			0	0	2014-11-19	positive 2/4, slightly positive 1/4	positive 2/4, slightly positive 1/4	pos-2/4, spos-1/4	2015-02-17	NEG-2	0	0	0
210	RMCA	0	214	RMCA 17322-M-	anerythrus	F_an	Congo (DR)	Orientale		Buta	2.78333	24.8333	ne0224 PPL and ADM4	Hutsebaut	likely 1940		1940	1936-1940			A	0		2013-03-08	19.3	1.77		Y	1	2014-04-17	neg			0	0	2014-11-19	positive 1/4, slightly positive 3/4	positive 1/4, slightly positive 3/4	pos-1/4	2015-02-17	NEG-1	0	0	0
421	RMCA	0	440	RMCA 16131-M-	pyrrhopus	F_py	Congo (DR)	Bas-Congo		Kisala	-4.76667	13	se0413 pop place	Vleeschouwers	received 8/8/1940		1940	1936-1940	M	1	A	0		2013-10-25	27.8	1.54		Y	1	2014-08-22	neg			0	0	2015-01-14						0	0	0
423	RMCA	0	442	RMCA 16054-M-	pyrrhopus	F_py	Congo (DR)	Bas-Congo		Kayala kungu	-4.71667	13.0833	se0413 pop place	Vleeschouwers	1940-01-03	1	1940	1936-1940	M	1	A	0		2013-10-25	128.4	1.76		Y	1	2014-08-22	neg			0	0	2015-01-14						0	0	0
426	RMCA	0	445	RMCA 17527-M-	lemniscatus	F_lem	Congo (DR)	Bas-Congo		Binda loanda	-5.86667	13.2333	se0513	Vleeschouwers	1940-05-01	5	1940	1936-1940	M	1	A	0		2013-10-25	97.2	1.79		Y	1	2014-08-22	neg			0	0	2015-01-14						0	0	0
437	RMCA	0	456	RMCA 16128-M-	lemniscatus	F_lem	Congo (DR)	Bas-Congo		Kiniati	-5.31667	12.9667	se0512 pop place	Vleeschouwers	received 8/8/1940		1940	1936-1940	F	0	A	0		2013-11-08	60.9	1.68		Y	1	2014-08-22	neg			0	0	2015-01-14						0	0	0
440	RMCA	0	459	RMCA 17529-M-	lemniscatus	F_lem	Congo (DR)	Bas-Congo		Tchikai	-5.86667	12.45	se0512	Vleeschouwers	1940-05-01	5	1940	1936-1940			A	0		2013-11-08	15.2	1.63		Y	1	2014-08-22	neg			0	0	2015-01-14						0	0	0
448	RMCA	0	467	RMCA 16127-M-	lemniscatus	F_lem	Congo (DR)	Bas-Congo		Kiobongoyi	-4.78333	13.0833	se0413	Vleeschouwers	received 8/8/1940		1940	1936-1940			A	0		2013-11-08	158.9	1.32		N, N, Y	1	2014-08-22	neg			0	0	2015-01-14						0	0	0
972	AMNH	1	1260	M-167362	Funisciurus lemniscatus	F_lem	Cameroon	Centre	Ebolowa	Ebolowa	2.92007	11.1511		F. Hope	??/??/1940		1940	1936-1940	M	1	A	0		2015-01-30	17.5	1.95	2015-03-05	Y	1	3/3/2015-12 pm				0	0	3/31/15-12 pm						0	0	0
991	AMNH	1	1279	M-120017	Funisciurus pyrropus mystax	F_py	Gabon	Estuaire	Estuaire	Kango	0.172691	10.1088	PPL Kango, Sciuubi, Edouu, Kori, Eboka	Alain MacLatchy RenŽ Malbrant	?/??/1940		1940	1936-1940	M	1	A	0		2015-01-30	67.7	1.85	2015-03-05	Y	1	3/3/2015-5 pm	positive 1/4, slightly positive 1/4			0	0	3/31/15-12 pm				2015-04-20	NEG-3	0	0	0
425	RMCA	0	444	RMCA 16129-M-	lemniscatus	F_lem	Congo (DR)	Bas-Congo		Batambenga	-5.21667	12.6833	se0512	Vleeschouwers	received 8/8/1940		1940	1936-1940	F	0	A	0		2013-10-25	6	4.17		Y	1	2014-04-22	1/4 positive	2014-11-06	POSITIVE- 1 sample verified	1	0	2015-01-14						0	0	1
438	RMCA	0	457	RMCA 17528-M-	lemniscatus	F_lem	Congo (DR)	Bas-Congo		Tende	-5.8	12.2667	se0512	Vleeschouwers	1940-05-01	5	1940	1936-1940			A	0		2013-11-08	12.3	1.75		faint, Y	1	2014-08-22	positive 1/4	2014-12-08	POSITIVE-1 sample verified	1	0	2015-01-14						0	0	1
489	RMCA	0	511	RMCA 17559-M-	congicus congicus	F_co	Congo (DR)	Bandundu		Mushie	-3.01667	16.9167	se0316 PPL and AMD3	Vleeschouwers	1941-10-01	10	1941	1941-1945	F	0	A	0		2013-11-15	10.1	1.8		Y	1	2014-08-27	neg			0	0	2015-01-14						0	0	0
944	AMNH	1	1232	M-119988	Funisciurus lemniscatus	F_lem	Gabon	Woleu-N'Tem	d'Oyem	Ossen, Oyem (Oyem: 1.6, 11.566667)	1.6	11.5667		A.E.F	6/??/1941	6	1941	1941-1945			A	0		2015-01-29	90	1.63	2015-03-02	Y	1	3/3/2015-12 pm				0	0	3/31/15-12 pm				2015-04-20	NEG-2	0	0	0
511	RMCA	0	533	RMCA 17347-M-	congicus	F_co	Congo (DR)	Kinshasa		Leopoldville	-4.3	15.3	se0415 pop place	Becquet	1942-08-01	8	1942	1941-1945			J	1		2013-11-22	-6.1	1.77		Y	1	2014-04-24	neg			0	0	2015-01-14						0	0	0
512	RMCA	0	534	RMCA 17355-M-	congicus	F_co	Congo (DR)	Kinshasa		Leopoldville	-4.3	15.3	se0415 pop place	Becquet	1942-08-01	8	1942	1941-1945	M	1	A	0		2013-11-22	263	1.45		Y	1	2014-08-27	neg			0	0	2015-01-14						0	0	0
514	RMCA	0	536	RMCA 17351-M-	congicus	F_co	Congo (DR)	Kinshasa		Leopoldville	-4.3	15.3	se0415 pop place	Becquet	1942-08-01	8	1942	1941-1945	F	0	A	0		2013-11-22	-3.9	1.82		Y	1	2014-08-27	neg			0	0	2015-01-14	slightly positive 1/4	slightly positive 1/4				0	0	0
516	RMCA	0	538	RMCA 17354-M-	congicus	F_co	Congo (DR)	Kinshasa		Leopoldville	-4.3	15.3	se0415 pop place	Becquet	1942-08-01	8	1942	1941-1945			A	0		2013-11-22	29.4	1.9		Y	1	2014-08-27	neg			0	0	2015-01-14	positive 3/4	positive 3/4		2015-03-10	NEG-2	0	0	0
526	RMCA	0	548	RMCA 17651-M-	congicus	F_co	Congo (DR)	Kinshasa		Leopoldville	-4.3	15.3	se0415 pop place	Fiasse	1942-12-23	12	1942	1941-1945	F	0	A	0		2013-11-22	122.6	1.44		Y	1	2014-08-27	neg			0	0	2015-01-14						0	0	0
540	RMCA	0	564	RMCA 17353-M-	congicus	F_co	Congo (DR)	Kinshasa		Leopoldville	-4.3	15.3	se0415 pop place	Becquet	1942-08-01	8	1942	1941-1945	F	0	A	0		2013-12-06	28.2	1.79		Y	1	2014-08-27	neg			0	0	2015-01-14						0	0	0
541	RMCA	0	565	RMCA 17350-M-	congicus	F_co	Congo (DR)	Kinshasa		Leopoldville	-4.3	15.3	se0415 pop place	Becquet	1942-08-01	8	1942	1941-1945			A	0		2013-12-06	70.1	1.62		N, N, weird, Y	1	2014-08-27	neg			0	0	2015-01-14						0	0	0
624	RMCA	0	648	RMCA 17349-M-	congicus	F_co	Congo (DR)	Kinshasa		Leopoldville	-4.3	15.3	se0415 pop place	Becquet	1942-08-01	8	1942	1941-1945			A	0		2014-01-16	0.7	1.84		N, N, Y	1	2014-09-02	neg			0	0	2015-01-21	positive 1/4	positive 1/4	pos-1/4	2015-03-10	NEG-1	0	0	0
626	RMCA	0	650	RMCA 17352-M-	congicus	F_co	Congo (DR)	Kinshasa		Leopoldville	-4.3	15.3	se0415 pop place	Becquet	1942-01-01	1	1942	1941-1945	M	1	A	0		2014-01-16	9.8	1.69		Y	1	2014-09-02	neg			0	0	2015-01-21	positive 1/4	positive 1/4		2015-03-10	NEG-1	0	0	0
923	AMNH	1	1211	M-119970	Funisciurus lemniscatus (Actually Funisciurus isabella)	F_is	Congo	Brazzaville		Brazzaville	-4.24781	15.2853	se0415 pop place	Alain MacLatchy René Malbrant	4/??/1942	4	1942	1941-1945			A	0	IDed wrong in field? actually F. isabella	2015-01-22	49.5	1.79	2015-03-02	Y	1	3/3/2015-12 pm	slightly positive 4/4-weird peaks	2015-03-10	NEG-1	0	0	3/31/15-12 pm				2015-04-20	NEG-2	0	0	0
924	AMNH	1	1212	M-119971	Funisciurus lemniscatus (Actually Funisciurus isabella)	F_is	Congo	Brazzaville		Brazzaville	-4.24781	15.2853	se0415 pop place	Alain MacLatchy René Malbrant	4/??/1942	4	1942	1941-1945			A	0	IDed wrong in field? actually F. isabella	2015-01-22	279.6	1.93	2015-03-02	Y	1	3/3/2015-12 pm	positive 1/4, weird slightly positive 3/4	2015-03-10	NEG-1	0	0	3/31/15-12 pm				2015-04-20	NEG-2	0	0	0
925	AMNH	1	1213	M-119972	Funisciurus lemniscatus (Actually Funisciurus isabella)	F_is	Gabon	Estuaire Reg.		Kango	0.172691	10.1088	PPL	Alain MacLatchy René Malbrant	3/??/1942	3	1942	1941-1945			A	0	IDed wrong in field? actually F. isabella	2015-01-22	82.6	1.71	3/2/2015, 4/9/2015	Y-weird streak, Y	1	3/3/2015-12 pm	weird peaks			0	0	3/31/15-12 pm				2015-04-20	NEG-2	0	0	0
942	AMNH	1	1230	M-119986	Funisciurus lemniscatus	F_lem	Gabon	Estuiare	Kango (3e Canton)	Kango, Dioumbi,(Quere Mublic)	0.172691	10.1088	PPL	A.E.F	?/??/11942		1942	1941-1945	M	1	A	0	#27 collector ID	2015-01-29	220.5	1.72	2015-03-02	Y	1	3/3/2015-12 pm				0	0	3/31/15-12 pm						0	0	0
990	AMNH	1	1278	M-120016	Funisciurus pyrropus mystax	F_py	Gabon	Estuaire		Kango	0.172691	10.1088	PPL N'gounie, Sindara, Bapaynai, Kori, Faigamou	Alain MacLatchy RenŽ Malbrant	1942-03-16	3	1942	1941-1945	F	0	A	0		2015-01-30	117.4	1.91	2015-03-05	Y	1	3/3/2015-5 pm				0	0	3/31/15-12 pm				2015-04-20	NEG-2	0	0	0
625	RMCA	0	649	RMCA 17346-M-	congicus	F_co	Congo (DR)	Kinshasa		Leopoldville	-4.3	15.3	se0415 pop place	Becquet	1942-08-01	8	1942	1941-1945	F	0	A	0		2014-01-16	34.8	1.55		Y	1	2014-09-02	positive 2/4	2014-12-08	POSITIVE-1 sample verified	1	0	2015-01-21	slightly positive 1/4	slightly positive 1/4				0	0	1
513	RMCA	0	535	RMCA 31115-M-	congicus	F_co	Congo (DR)	Kinshasa		Leopoldville	-4.3	15.3	se0415 pop place	Colback	1943-03-04	3	1943	1941-1945	F	0	A	0		2013-11-22	248.2	1.86		Y	1	2014-08-27	neg			0	0	2015-01-14	slightly positive 1/4	slightly positive 1/4				0	0	0
518	RMCA	0	540	RMCA 17653-M-	congicus	F_co	Congo (DR)	Kinshasa		Leopoldville	-4.3	15.3	se0415 pop place	Fiasse	1943-07-24	7	1943	1941-1945	M	1	A	0		2013-11-22	78.3	1.8		Y	1	2014-08-27	neg			0	0	2015-01-14						0	0	0
519	RMCA	0	541	RMCA 17654-M-	congicus	F_co	Congo (DR)	Kinshasa		Leopoldville	-4.3	15.3	se0415 pop place	Fiasse	1943-07-24	7	1943	1941-1945	M	1	A	0		2013-11-22	211	1.76		Y	1	2014-04-24	slightly positive 4/4			0	0	2015-01-14	weird positive 4/4	weird positive 4/4				0	0	0
520	RMCA	0	542	RMCA 31116-M-	congicus	F_co	Congo (DR)	Kinshasa		Leopoldville	-4.3	15.3	se0415 pop place	Colback	1943-03-04	3	1943	1941-1945	F	0	A	0		2013-11-22	26.9	1.86		Y	1	2014-08-27	neg			0	0	2015-01-14						0	0	0
524	RMCA	0	546	RMCA 17638-M-	congicus	F_co	Congo (DR)	Kinshasa		Leopoldville	-4.3	15.3	se0415 pop place	Colback	1943-04-01	4	1943	1941-1945			A	0		2013-11-22	30.2	1.65		Y	1	2014-04-24	slightly positive 4/4	2014-11-06		0	0	2015-01-14	positive 3/4, slightly positive 1/4					0	0	0
534	RMCA	0	557	RMCA 31118-M-	congicus	F_co	Congo (DR)	Kinshasa		Leopoldville	-4.3	15.3	se0415 pop place	Colback	1943-03-21	3	1943	1941-1945	M	1	A	0		2013-11-22	19.9	1.7		Y	1	2014-08-27	neg			0	0	2015-01-14	positive 2/4	positive 1/4	pos-1/4	2015-03-10	NEG-1	0	0	0
535	RMCA	0	558	RMCA 31114-M-	congicus	F_co	Congo (DR)	Kinshasa		Leopoldville	-4.3	15.3	se0415 pop place	Colback	1943-03-03	3	1943	1941-1945	F	0	J	1		2013-11-22	42	1.8		Y	1	2014-08-27	neg			0	0	2015-01-14	positive 4/4					0	0	0
537	RMCA	0	560	RMCA 31119-M-	congicus	F_co	Congo (DR)	Kinshasa		Leopoldville	-4.3	15.3	se0415 pop place	Colback	1943-07-20	7	1943	1941-1945	M	1	A	0		2013-12-06	14.9	1.45		N, Y	1	2014-04-24	neg			0	0	2015-01-14						0	0	0
538	RMCA	0	561	RMCA 31117-M-	congicus	F_co	Congo (DR)	Kinshasa		Leopoldville	-4.3	15.3	se0415 pop place	Colback	1943-03-04	3	1943	1941-1945	M	1	A	0		2013-12-06	62.3	1.5		N, N, Y	1	2014-08-27	neg			0	0	2015-01-14						0	0	0
945	AMNH	1	1233	M-119989	Funisciurus lemniscatus	F_lem	Congo		Moyui	Eliiuili??				Rene Malbrant	likely 1943		1943	1941-1945			A	0	Etoumbi?, #84 collector ID	2015-01-29	90.1	1.8	2015-03-02	Y	1	3/3/2015-12 pm				0	0	3/31/15-12 pm				2015-04-20	NEG-1	0	0	0
946	AMNH	1	1234	M-119990	Funisciurus lemniscatus	F_lem	Congo	Cuvette-Ouest	Moyui	Etoumbi	0.019183	14.889	PPL	Rene Malbrant	likely 1943		1943	1941-1945			A	0	#85 collector ID	2015-01-29	130.7	1.65	2015-03-02	Y	1	3/3/2015-12 pm				0	0	3/31/15-12 pm						0	0	0
948	AMNH	1	1236	M-119992	Funisciurus lemniscatus	F_lem	Congo	Cuvette-Ouest	Moyui	Etoumbi	0.019183	14.889	PPL	Rene Malbrant	likely 1943		1943	1941-1945			A	0		2015-01-29	65	1.8	2015-03-02	Y	1	3/3/2015-12 pm				0	0	3/31/15-12 pm				2015-04-20	NEG-1	0	0	0
949	AMNH	1	1237	M-119993	Funisciurus lemniscatus	F_lem	Congo	Cuvette-Ouest	Moyui	Etoumbi	0.019183	14.889	PPL	Rene Malbrant	likely 1943		1943	1941-1945			A	0		2015-01-29	81.3	1.73	2015-03-02	Y	1	3/3/2015-12 pm				0	0	3/31/15-12 pm				2015-04-20	NEG-1	0	0	0
950	AMNH	1	1238	M-119994	Funisciurus lemniscatus	F_lem	Congo	Cuvette-Ouest	Moyui	Etoumbi	0.019183	14.889	PPL	Rene Malbrant	likely 1943		1943	1941-1945			A	0		2015-01-29	145.1	1.79	2015-03-02	Y	1	3/3/2015-12 pm				0	0	3/31/15-12 pm						0	0	0
951	AMNH	1	1239	M-119995	Funisciurus lemniscatus	F_lem	Congo	Cuvette-Ouest	Moyui	Etoumbi	0.019183	14.889	PPL	Rene Malbrant	likely 1943		1943	1941-1945			A	0		2015-01-29	139.3	1.62	2015-03-02	Y	1	3/3/2015-12 pm	slightly positive 1/4			0	0	3/31/15-12 pm				2015-04-20	NEG-1	0	0	0
952	AMNH	1	1240	M-119996	Funisciurus lemniscatus	F_lem	Congo	Cuvette-Ouest	Moyui	Etoumbi	0.019183	14.889	PPL	Rene Malbrant	likely 1943		1943	1941-1945			A	0		2015-01-29	25.3	1.63	2015-03-02	Y	1	3/3/2015-12 pm				0	0	3/31/15-12 pm				2015-04-20	NEG-2	0	0	0
953	AMNH	1	1241	M-119997	Funisciurus lemniscatus	F_lem	Congo	Cuvette-Ouest	Moyui	Etoumbi	0.019183	14.889	PPL	Rene Malbrant	likely 1943		1943	1941-1945			A	0		2015-01-29	114.2	1.73	2015-03-02	Y	1	3/3/2015-12 pm				0	0	3/31/15-12 pm				2015-04-20	NEG-1	0	0	0
954	AMNH	1	1242	M-119998	Funisciurus lemniscatus	F_lem	Congo	Cuvette-Ouest	Moyui	Etoumbi	0.019183	14.889	PPL	Rene Malbrant	likely 1943		1943	1941-1945			A	0		2015-01-29	112.1	1.83	2015-03-02	Y	1	3/3/2015-12 pm				0	0	3/31/15-12 pm				2015-04-20	NEG-1	0	0	0
955	AMNH	1	1243	M-119999	Funisciurus lemniscatus	F_lem	Congo	Cuvette-Ouest	Moyui	Etoumbi	0.019183	14.889	PPL	Rene Malbrant	likely 1943		1943	1941-1945			A	0		2015-01-29	119.5	1.74	2015-03-02	Y	1	3/3/2015-12 pm				0	0	3/31/15-12 pm				2015-04-20	NEG-1	0	0	0
956	AMNH	1	1244	M-120000	Funisciurus lemniscatus	F_lem	Congo	Cuvette-Ouest	Moyui	Etoumbi	0.019183	14.889	PPL	Rene Malbrant	likely 1943		1943	1941-1945			A	0		2015-01-29	83.6	1.79	2015-03-02	Y	1	3/3/2015-12 pm				0	0	3/31/15-12 pm				2015-04-20	NEG-1	0	0	0
957	AMNH	1	1245	M-120001	Funisciurus lemniscatus	F_lem	Congo		Moyui	Kelli Moyui, Congo				Rene Malbrant	likely 1943		1943	1941-1945			A	0		2015-01-29	6.4	1.76	2015-03-02	Y	1	3/3/2015-12 pm				0	0	3/31/15-12 pm				2015-04-20	NEG-1	0	0	0
958	AMNH	1	1246	M-120002	Funisciurus lemniscatus	F_lem	Gabon			Frigaruou, Gabon				Rene Malbrant	likely 1943		1943	1941-1945			A	0		2015-01-29	89.3	1.83	2015-03-02	Y	1	3/3/2015-12 pm				0	0	3/31/15-12 pm						0	0	0
959	AMNH	1	1247	M-120003	Funisciurus lemniscatus	F_lem	Congo	Cuvette-Ouest		Abolo, Monui, Congo	-1.05277	15.0331	pop place	Rene Malbrant	7/??/1943	7	1943	1941-1945			A	0		2015-01-29	38.3	1.81	2015-03-02	Y	1	3/3/2015-12 pm				0	0	3/31/15-12 pm				2015-04-20	NEG-1	0	0	0
960	AMNH	1	1248	M-120004	Funisciurus lemniscatus	F_lem	Congo	Cuvette-Ouest		Abolo, Monui, Congo	-1.05277	15.0331	pop place	Rene Malbrant	7/??/1943	7	1943	1941-1945			A	0		2015-01-29	29.8	1.8	2015-03-02	Y	1	3/3/2015-12 pm	slightly positive 1/4			0	0	3/31/15-12 pm				2015-04-20	NEG-1	0	0	0
961	AMNH	1	1249	M-120005	Funisciurus lemniscatus	F_lem	Congo	Cuvette-Ouest		Abolo, Monui, Congo	-1.05277	15.0331	pop place	Rene Malbrant	7/??/1943	7	1943	1941-1945			A	0		2015-01-29	98.6	1.71	2015-03-02	Y	1	3/3/2015-12 pm				0	0	3/31/15-12 pm				2015-04-20	NEG-1	0	0	0
962	AMNH	1	1250	M-120006	Funisciurus lemniscatus	F_lem	Congo	Cuvette-Ouest		Abolo, Monui, Congo	-1.05277	15.0331	pop place	Rene Malbrant	7/??/1943	7	1943	1941-1945			A	0		2015-01-29	46.9	1.78	2015-03-02	Y	1	3/3/2015-12 pm	slightly positive 1/4			0	0	3/31/15-12 pm				2015-04-20	NEG-1	0	0	0
963	AMNH	1	1251	M-120007	Funisciurus lemniscatus	F_lem	Congo	Cuvette-Ouest		Abolo, Monui, Congo	-1.05277	15.0331	pop place	Rene Malbrant	7/??/1943	7	1943	1941-1945			A	0		2015-01-29	45.9	1.68	2015-03-02	Y	1	3/3/2015-12 pm	positive 1/4	2015-03-10	NEG-1	0	0	3/31/15-12 pm				2015-04-20	NEG-1	0	0	0
964	AMNH	1	1252	M-120008	Funisciurus lemniscatus	F_lem	Congo	Cuvette-Ouest		Abolo, Monui, Congo	-1.05277	15.0331	pop place	Rene Malbrant	7/??/1943	7	1943	1941-1945			A	0		2015-01-29	77.1	1.8	2015-03-02	Y	1	3/3/2015-12 pm				0	0	3/31/15-12 pm				2015-04-20	NEG-1	0	0	0
965	AMNH	1	1253	M-120009	Funisciurus lemniscatus	F_lem	Congo	Cuvette-Ouest		Abolo, Monui, Congo	-1.05277	15.0331	pop place	Rene Malbrant	7/??/1943	7	1943	1941-1945			A	0		2015-01-29	69.4	1.58	2015-03-02	Y	1	3/3/2015-12 pm				0	0	3/31/15-12 pm				2015-04-20	NEG-1	0	0	0
966	AMNH	1	1254	M-120010	Funisciurus lemniscatus	F_lem	Congo	Cuvette-Ouest		Abolo, Monui, Congo	-1.05277	15.0331	pop place	Rene Malbrant	7/??/1943	7	1943	1941-1945			A	0	Verney Angola Expedition	2015-01-30	16.8	1.72	2015-03-02	Y	1	3/3/2015-12 pm	positive 1/4	2015-03-10	NEG-1	0	0	3/31/15-12 pm						0	0	0
967	AMNH	1	1255	M-120011	Funisciurus lemniscatus	F_lem	Congo	Cuvette-Ouest	Moyui	Etoumbi, Moyui ongo	0.019183	14.889	PPL	Rene Malbrant	likely 1943		1943	1941-1945			A	0		2015-01-30	116.5	1.53	2015-03-05	Y	1	3/3/2015-12 pm				0	0	3/31/15-12 pm						0	0	0
968	AMNH	1	1256	M-120012	Funisciurus lemniscatus	F_lem	Congo			Congo				Rene Malbrant	likely 1943		1943	1941-1945			A	0		2015-01-30	56.2	1.84	2015-03-05	Y	1	3/3/2015-12 pm				0	0	3/31/15-12 pm				2015-04-20	NEG-1	0	0	0
969	AMNH	1	1257	M-120013	Funisciurus lemniscatus	F_lem	Congo	Cuvette-Ouest	Moyui	Etoumbi, Moyui ongo	0.019183	14.889	PPL	Rene Malbrant	likely 1943		1943	1941-1945			A	0		2015-01-30	91.7	1.77	2015-03-05	Y	1	3/3/2015-12 pm				0	0	3/31/15-12 pm				2015-04-20	NEG-2	0	0	0
970	AMNH	1	1258	M-120014	Funisciurus lemniscatus	F_lem	Congo			Congo				Rene Malbrant	likely 1943		1943	1941-1945			A	0		2015-01-30	63.4	1.77	2015-03-05	Y	1	3/3/2015-12 pm				0	0	3/31/15-12 pm				2015-04-20	NEG-1	0	0	0
971	AMNH	1	1259	M-120015	Funisciurus lemniscatus	F_lem	Congo			Congo				Rene Malbrant	likely 1943		1943	1941-1945			A	0		2015-01-30	36.5	1.75	2015-03-05	Y	1	3/3/2015-12 pm				0	0	3/31/15-12 pm				2015-04-20	NEG-1	0	0	0
992	AMNH	1	1280	M-120018	Funisciurus pyrropus mystax	F_py	Gabon	Estuaire	Estuaire	Kango	0.172691	10.1088	PPL Edoriu, Kori, Eboka, N'Kango	Alain MacLatchy RenŽ Malbrant	1943-01-25	1	1943	1941-1945	F	0	A	0		2015-01-30	60	1.83	3/5/2015, 4/9/2015	N, Y	1	3/3/2015-5 pm				0	0	3/31/15-12 pm				2015-04-20	NEG-2	0	0	0
1005	AMNH	1	1293	M-120031	Funisciurus pyrropus mystax	F_py	Gabon	Estuaire		Kango	0.172691	10.1088	PPL	Alain MacLatchy RenŽ Malbrant	1943-03-30	3	1943	1941-1945			A	0		2015-02-06	71.5	1.74	3/5/2015, 4/9/2015	Y-wrong place, Y	1	3/3/2015-5 pm	slightly positive 1/4			0	0	3/31/15-2:30 pm				2015-04-20	NEG-2	0	0	0
1006	AMNH	1	1294	M-120032	Funisciurus pyrropus mystax	F_py	Congo	Cuvette-Ouest		Abolo	-1.05277	15.0331	pop place	Alain MacLatchy RenŽ Malbrant	8/??/1943	8	1943	1941-1945			A	0		2015-02-06	76.2	1.56	3/5/2015, 4/9/2015	N, Y	1	3/3/2015-5 pm				0	0	3/31/15-2:30 pm						0	0	0
1007	AMNH	1	1295	M-120033	Funisciurus pyrropus mystax	F_py	Congo	Cuvette-Ouest		Abolo	-1.05277	15.0331	pop place	Alain MacLatchy RenŽ Malbrant	8/??/1943	8	1943	1941-1945			A	0		2015-02-06	148	1.79	2015-03-05	Y	1	3/3/2015-5 pm				0	0	3/31/15-2:30 pm				2015-04-20	NEG-1	0	0	0
536	RMCA	0	559	RMCA 17652-M-	congicus	F_co	Congo (DR)	Kinshasa		Leopoldville	-4.3	15.3	se0415 pop place	Fiasse	1943-03-15	3	1943	1941-1945	F	0	A	0		2013-11-22	83.2	1.81		Y	1	2014-04-24	positive 1/4, slightly positive 1/4	2014-11-06	POSITIVE- 1 sample verified	1	0	2015-01-14	positive 2/4	positive 2/4	pos-2/4	2015-03-10	POS-2	1	1	1
984	AMNH	1	1272	M-167554	Funisciurus pyrropus leonis	F_py				Ganta	7.24316	-8.96285	no country given but find ganta, nimba, liberia	Harley Burgess	1944-04-26	4	1944	1941-1945	F	0	A	0		2015-01-30	25.7	1.64	2015-03-05	Y	1	3/3/2015-5 pm				0	0	3/31/15-12 pm				2015-04-20	NEG-2	0	0	0
985	AMNH	1	1273	M-167556	Funisciurus pyrropus leonis	F_py				Wismen?				Harley Burgess	1944-04-11	4	1944	1941-1945	F	0	A	0		2015-01-30	18.5	1.6	2015-03-05	Y	1	3/3/2015-5 pm	positive 1/4			0	0	3/31/15-12 pm						0	0	0
986	AMNH	1	1274	M-167558	Funisciurus pyrropus leonis	F_py				Ganta	7.24316	-8.96285	no country given but find ganta, nimba, liberia	Harley Burgess	1944-04-26	4	1944	1941-1945	F	0	A	0		2015-01-30	17.9	1.34	2015-03-05	Y	1	3/3/2015-5 pm	positive 1/4			0	0	3/31/15-12 pm				2015-04-20	NEG-1	0	0	0
987	AMNH	1	1275	M-167559	Funisciurus pyrropus leonis	F_py				Ganta	7.24316	-8.96285	no country given but find ganta, nimba, liberia	Harley Burgess	1944-04-29	4	1944	1941-1945	M	1	A	0		2015-01-30	19.1	1.82	3/5/2015, 4/9/2015	N, Y	1	3/3/2015-5 pm				0	0	3/31/15-12 pm						0	0	0
242	RMCA	0	247	RMCA 20692-M-	anerythrus	F_an	Congo (DR)	Sud-Kivu		Mwenga	-3.03333	28.4333	se0328 PPL and also Zone -ADM3	Prigogine	1945-04-24	4	1945	1941-1945	F	0	A	0		2013-04-06	209.7	1.78		Y	1	2014-05-07	neg			0	0	2014-11-19	positive 1/4, slightly positive 1/4	positive 1/4, slightly positive 1/4	spos-2/4	2015-02-17	NEG-1	0	0	0
515	RMCA	0	537	RMCA 17330-M-	congicus	F_co	Congo (DR)	Kinshasa		Leopoldville	-4.3	15.3	se0415 pop place	Henrion	1945-12-25	12	1945	1941-1945			A	0		2013-11-22	261.9	1.88		Y	1	2014-04-24	slightly positive 4/4			0	0	2015-01-14						0	0	0
412	RMCA	0	431	RMCA 19635-M-	carruthersi	F_ca	Congo (DR)	Nord-Kivu		Kahusi tussen ... en biega	-2.01667	28.0667	se0228	Hendrickx	1946-11-01	11	1946	1946-1950	F	0	A	0		2013-10-25	315	1.92		Y	1	2014-08-22	neg			0	0	2015-01-14						0	0	0
521	RMCA	0	543	RMCA 17799-M-	congicus	F_co	Congo (DR)	Kinshasa		Leopoldville	-4.3	15.3	se0415 pop place	Berteaux	1946-05-06	5	1946	1946-1950	M	1	A	0		2013-11-22	138.6	1.86		Y	1	2014-08-27	neg			0	0	2015-01-14	slightly positive 1/4	slightly positive 1/4				0	0	0
517	RMCA	0	539	RMCA 17801-M-	congicus	F_co	Congo (DR)	Kinshasa		Leopoldville	-4.3	15.3	se0415 pop place	Berteaux	1946-05-06	5	1946	1946-1950			A	0		2013-11-22	29.4	1.76		Y	1	8/27/2014, 11/14/14	neg, slightly positive 2/4	2014-12-08		0	0	2015-01-14	positive 1/4	positive 1/4	pos-1/4	2015-03-10	POS-1	1	0	1
523	RMCA	0	545	RMCA 17800-M-	congicus	F_co	Congo (DR)	Kinshasa		Leopoldville	-4.3	15.3	se0415 pop place	Berteaux	1946-05-06	5	1946	1946-1950	M	1	A	0		2013-11-22	178.4	1.86		Y	1	2014-08-27	neg			0	0	2015-01-14	positive 2/4	positive 2/4	pos-2/4	2015-03-10	POS-2	1	1	1
525	RMCA	0	547	RMCA 17802-M-	congicus	F_co	Congo (DR)	Kinshasa		Leopoldville	-4.3	15.3	se0415 pop place	Henrion	1946-05-06	5	1946	1946-1950	F	0	A	0		2013-11-22	-18	1.77		Y	1	2014-08-27	neg			0	0	2015-01-14	positive 1/4	positive 1/4	pos-1/4	2015-03-10	POS-1	1	0	1
13	RMCA	0	13	RMCA 18056-M-	anerythrus	F_an	Congo (DR)	Bandundu		Mwilambongo terr idiofa	-4.95	19.8167	se0419 pop place	Imelda	received 10/31/1947		1947	1946-1950			A	0		2013-01-29	182.2	1.91		Y	1	2014-05-01	slightly positive--strange hump	2014-11-06		0	0	2014-11-07	slightly positive 1/4	slightly positive 1/4	spos-1/4			0	0	0
522	RMCA	0	544	RMCA 17991-M-	congicus	F_co	Congo (DR)	Kinshasa		Leopoldville	-4.3	15.3	se0415 pop place	Henrion	1947-01-20	1	1947	1946-1950	M	1	A	0		2013-11-22	106.8	1.86		Y	1	2014-04-24	slightly positive 3/4	2014-11-06		0	0	2015-01-14	slightly positive 1/4	slightly positive 1/4				0	0	0
271	RMCA	0	280	RMCA 18446-M-	carruthersi	F_ca	Congo (DR)	Nord-Kivu		Manguredjipa	0.35	28.7333	ne0028 PPL + mine	Prigogine	1948-05-04	5	1948	1946-1950	M	1	A	0		2013-04-19	100.4	1.9		Y	1	2014-04-17	slightly positive 1/4			0	0	2014-11-24	positive 1/4, slightly positive 1/4			2015-02-17	NEG-1	0	0	0
588	RMCA	0	612	RMCA 18640-M-	congicus	F_co	Congo (DR)	Equateur District		Bokungu	-0.606262	22.3121	se0022 used to be -0.75 22.41666667	Dupuis	1948-08-21	8	1948	1946-1950	M	1	A	0		2014-01-09	211.5	1.59		Y	1	2014-05-01	neg			0	0	2015-01-21						0	0	0
642	RMCA	0	667	RMCA 18447-M-	pyrrhopus akka	F_py	Congo (DR)	Nord-Kivu		Ombole	0.283333	28.6167	ne0028 PPL	Prigogine	1948-04-26	4	1948	1946-1950	M	1	J	1		2014-01-16	35.8	1.83		Y	1	2014-09-02	neg			0	0	2015-01-21	positive 1/4					0	0	0
200	RMCA	0	203	RMCA 18821-M-	anerythrus	F_an	Congo (DR)	Equateur District		Bokungu	-0.606262	22.3121	se0022 used to be -0.75 22.41666674	Dupuis	receuved 7/25/1949		1949	1946-1950			A	0		2013-03-08	70.2	1.71		Y	1	2014-04-17	slightly positive 2/4			0	0	2014-11-19	positive 1/4, slightly positive 3/4	positive 1/4, slightly positive 3/4	pos-1/4, spos-3/4	2015-02-17	NEG-1	0	0	0
202	RMCA	0	205	RMCA 18928-M-	anerythrus	F_an	Congo (DR)	Equateur District		Bokungu	-0.606262	22.3121	se0022 used to be -0.75 22.41666672	Dupuis	received 10/22/1949		1949	1946-1950			A	0		2013-03-08	127.7	1.87		Y	1	2014-05-07	neg			0	0	2014-11-19						0	0	0
204	RMCA	0	207	RMCA 18948-M-	anerythrus	F_an	Congo (DR)	Orientale		Ibembo	2.63333	23.6167	ne0223 PPL	Hutsebaut	1949-09-27	9	1949	1946-1950			A	0		2013-03-08	27.9	1.63		Y	1	2014-05-07	neg	2014-11-06		0	0	2014-11-19	positive 1/4, slightly positive 2/4	positive 1/4, slightly positive 2/4	pos-1/4	2015-02-17	NEG-1	0	0	0
205	RMCA	0	208	RMCA 18947-M-	anerythrus	F_an	Congo (DR)	Orientale		Ibembo	2.63333	23.6167	ne0223 PPL	Hutsebaut	1949-09-27	9	1949	1946-1950	F	0	A	0		2013-03-08	22.7	1.82		Y	1	2014-05-07	positive 1/4, slightly positive 1/4	2014-11-06		0	0	2014-11-19	positive 1/4, slightly positive 2/4	positive 1/4, slightly positive 2/4	pos-1/4, spos-2/4	2015-02-17	NEG-1	0	0	0
221	RMCA	0	225	RMCA 19523-M-	anerythrus	F_an	Congo (DR)	Orientale		Ibembo	2.63333	23.6167	ne0223 PPL	Hutsebaut	1949-10-29	10	1949	1946-1950			A	0		2013-04-06	127.8	1.9		Y	1	2014-05-07	slightly positive 1/4			0	0	2014-11-19	positive 3/4, slightly positive 1/4	positive 3/4, slightly positive 1/4	pos 3/4	2015-02-17	NEG-2	0	0	0
269	RMCA	0	278	RMCA 19020-M-	carruthersi	F_ca	Congo (DR)	Nord-Kivu		Lutunguru	-0.483333	28.8167	se0028 PPL	Prigogine	1949-09-14	9	1949	1946-1950	M	1	A	0		2013-04-19	37.2	1.87		Y	1	2014-05-08	neg			0	0	2014-11-24	weird positive 3/4	weird positive 3/4		2015-02-17	NEG-1	0	0	0
270	RMCA	0	279	RMCA 19022-M-	carruthersi	F_ca	Congo (DR)	Nord-Kivu		Bilati	-0.566667	28.8167	se0028 PPL	Prigogine	1949-07-15	7	1949	1946-1950	M	1	A	0		2013-04-19	33.8	1.93		Y	1	2014-05-08	neg			0	0	2014-11-24	weird positive 3/4	weird positive 3/4	spos-1/4	2015-02-17	NEG-2	0	0	0
272	RMCA	0	281	RMCA 19023-M-	carruthersi	F_ca	Congo (DR)	Nord-Kivu		Bilati	-0.566667	28.8167	se0028 PPL	Prigogine	1949-07-15	7	1949	1946-1950	F	0	A	0		2013-04-19	312.1	1.46		Y	1	2014-05-08	neg			0	0	2014-11-24						0	0	0
273	RMCA	0	282	RMCA 18856-M-	carruthersi	F_ca	Congo (DR)	Nord-Kivu		Lutunguru	-0.483333	28.8167	se0028 PPL	Prigogine	1949-05-31	5	1949	1946-1950	F	0	A	0		2013-04-19	70	1.62		Y	1	2014-05-08	neg			0	0	2014-11-24						0	0	0
274	RMCA	0	283	RMCA 19021-M-	carruthersi	F_ca	Congo (DR)	Nord-Kivu		Luberezi	-0.283333	29.05	se0029	Prigogine	1949-08-17	8	1949	1946-1950	M	1	A	0		2013-04-19	38.7	1.89		Y	1	2014-05-08	neg			0	0	2014-11-24	positive 1/4	positive 1/4		2015-02-17	NEG-1	0	0	0
276	RMCA	0	285	RMCA 19054-M-	carruthersi	F_ca	Congo (DR)	Nord-Kivu		Lutunguru	-0.483333	28.8167	se0028 PPL	Prigogine	1949-07-01	7	1949	1946-1950			A	0		2013-04-19	14.8	1.8		faint, faint, Y	1	2014-05-08	neg			0	0	2014-11-24						0	0	0
277	RMCA	0	286	RMCA 19055-M-	carruthersi	F_ca	Congo (DR)	Nord-Kivu		Lutunguru	-0.483333	28.8167	se0028 PPL	Prigogine	1949-07-01	7	1949	1946-1950			A	0		2013-04-19	29.6	1.71		N, Y	1	2014-05-08	neg			0	0	2014-11-24	slightly positive 1/4					0	0	0
278	RMCA	0	287	RMCA 19056-M-	carruthersi	F_ca	Congo (DR)	Nord-Kivu		Lutunguru	-0.483333	28.8167	se0028 PPL	Prigogine	1949-07-01	7	1949	1946-1950			A	0		2013-04-19	23	1.66		N, N, Y	1	2014-05-08	neg			0	0	2014-11-24	slightly positive 1/4	slightly positive 1/4				0	0	0
279	RMCA	0	288	RMCA 19057-M-	carruthersi	F_ca	Congo (DR)	Nord-Kivu		Lutunguru	-0.483333	28.8167	se0028 PPL	Prigogine	1949-07-01	7	1949	1946-1950			A	0		2013-04-19	18.2	1.81		faint, N-RETST?, N, Y	1	2014-05-08	neg			0	0	2014-11-24	slightly positive 1/4	slightly positive 1/4				0	0	0
301	RMCA	0	312	RMCA 28084-M-	carruthersi	F_ca	Rwanda	Sud Province		Rugege	-2.7412	29.6694	se0229 stream	Lestrade	1949-09-28	9	1949	1946-1950			A	0		2013-09-20	120.9	1.94		Y	1	2014-04-17	slightly positive 1/4	2014-11-06		0	0	2014-11-24						0	0	0
302	RMCA	0	313	RMCA 22698-M-	carruthersi	F_ca	Rwanda	Ouest province		Nyongwe rugege bos	-2.5	29.2167	se0229 PPL or stream	Laurent	1949-08-06	8	1949	1946-1950	M	1	A	0		2013-09-20	66.1	1.96		Y	1	2014-04-17	positive 2/4, slightly positive 1/4	2014-11-06		0	0	2014-11-24	positive 3/4	positive 2/4		2015-02-17	NEG-2	0	0	0
303	RMCA	0	314	RMCA 22696-M-	carruthersi	F_ca	Burundi	Ouest province		Muhokole rugege bos	-2.61667	29.25	se0229	Laurent	1949-07-11	7	1949	1946-1950	F	0	A	0		2013-09-20	64.5	1.69		Y	1	2014-04-17	slightly positive 1/4	2014-11-06		0	0	2014-11-24	positive 1/4			2015-02-17	NEG-1	0	0	0
304	RMCA	0	315	RMCA 19515-M-	carruthersi	F_ca	Rwanda			Rugege bos se kisenyi	-2.25	29.0333	se0229	Fain	1949-10-01	10	1949	1946-1950			A	0		2013-09-20	12.1	2.2		Y	1	2014-04-17	neg			0	0	2014-11-24	positive 2/4	positive 1/4		2015-02-17	NEG-2	0	0	0
307	RMCA	0	318	RMCA 22695-M-	carruthersi	F_ca	Rwanda	Ouest province		Nyongwe rugege bos	-2.5	29.2167	se0229 PPL or stream	Laurent	1949-08-06	8	1949	1946-1950	M	1	A	0		2013-09-20	103.5	1.81		Y	1	2014-05-08	slightly positive 2/4	2014-12-08		0	0	2014-11-24	slightly positive 1/4			2015-02-17	NEG-1	0	0	0
345	RMCA	0	358	RMCA 28083-M-	carruthersi birungensis	F_ca	Rwanda	Sud Province		Rugege	-2.7412	29.6694	se0229 stream used to be -2.033333333 29.03333333	Lestrade	1949-08-02	8	1949	1946-1950			A	0		2013-10-03	42.8	1.6		Y	1	2014-04-22	neg			0	0	2014-11-24						0	0	0
593	RMCA	0	617	RMCA 18823-M-	congicus	F_co	Congo (DR)	Equateur District		Bokungu	-0.606262	22.3121	se0022 used to be -0.75 22.41666673	Dupuis	received 7/27/1949		1949	1946-1950	M	1	A	0		2014-01-09	8.9	1.69		Y	1	2014-08-27	neg			0	0	2015-01-21						0	0	0
627	RMCA	0	651	RMCA 19016-M-	pyrrhopus akka	F_py	Congo (DR)	Nord-Kivu		Lutunguru	-0.483333	28.8167	se0028 PPL	Prigogine	1949-07-25	7	1949	1946-1950	M	1	A	0		2014-01-16	67.1	1.86		Y	1	2014-09-02	neg			0	0	2015-01-21						0	0	0
631	RMCA	0	655	RMCA 19015-M-	pyrrhopus akka	F_py	Congo (DR)	Nord-Kivu		Loiki	-0.233333	28.7333	se0028	Prigogine	1949-06-23	6	1949	1946-1950	F	0	A	0		2014-01-16	52.4	1.79		Y	1	2014-09-02	neg			0	0	2015-01-21			spos-1/4			0	0	0
641	RMCA	0	666	RMCA 18860-M-	pyrrhopus akka	F_py	Congo (DR)	Nord-Kivu		Karibumba	0.333333	29.4167	ne0029	Prigogine	1949-01-20	1	1949	1946-1950	M	1	A	0		2014-01-16	64.5	1.87		Y	1	2014-09-02	neg			0	0	2015-01-21						0	0	0
222	RMCA	0	226	RMCA 19522-M-	anerythrus	F_an	Congo (DR)	Orientale		Ibembo	2.63333	23.6167	ne0223 PPL	Hutsebaut	1949-10-29	10	1949	1946-1950			A	0		2013-04-06	64	1.91		Y	1	4/17/2014, 11/14/14	1/4 positive, 2/4 slightly pos, 3/4 slightly positive	5/12/2014, 12/8/14	POSITIVE-0.5?? samples verified???	1	0	2014-11-19	positive 4/4	positive 4/4	pos 3/4	2015-02-17	POS-1, NEG-1	1	0	1
286	RMCA	0	295	RMCA 18855-M-	carruthersi	F_ca	Congo (DR)	Nord-Kivu		Lutunguru	-0.483333	28.8167	se0028 PPL	Prigogine	1949-03-14	3	1949	1946-1950	F	0	A	0		2013-08-29	15.6	2.04		Y	1	2014-05-08	neg			0	0	2014-11-24	positive 2/4, slightly positive 1/4	positive 2/4	pos-1/4	2015-02-17	POS-1, NEG-1	1	0	1
11	RMCA	0	11	RMCA 20083-M-	anerythrus	F_an	Congo (DR)	Equateur District		Bokungu	-0.606262	22.3121	se0022 used to be -0.75 22.41666671	Dupuis	received 10/13/1950		1950	1946-1950	M	1	A	0		2013-01-29	152.3	1.86		Y	1	2014-05-01	slightly pos 1/4	2014-11-06		0	0	2014-11-07	positive 1/4	positive 1/4	pos-1/4			0	0	0
203	RMCA	0	206	RMCA 19595-M-	anerythrus	F_an	Congo (DR)	Equateur District		Bokungu	-0.606262	22.3121	se0022 used to be -0.75 22.41666668	Dupuis	received 03/09/1950		1950	1946-1950			A	0		2013-03-08	101	1.17		Y	1	2014-05-07	positive 1/4	2014-11-06		0	0	2014-11-19	slightly positive 1/4	slightly positive 1/4	spos-1/4			0	0	0
214	RMCA	0	218	RMCA 20448-M-	anerythrus	F_an	Congo (DR)	Sud-Kivu		Kamituga	-3.01667	28.1	se0328 PPL	Prigogine	1950-12-02	12	1950	1946-1950	M	1	A	0		2013-04-06	197.5	1.64		Y	1	2014-05-07	neg			0	0	2014-11-19	slightly positive 3/4	slightly positive 3/4	spos-3/4			0	0	0
215	RMCA	0	219	RMCA 20449-M-	anerythrus	F_an	Congo (DR)	Sud-Kivu		Kamituga	-3.01667	28.1	se0328 PPL	Prigogine	1950-12-26	12	1950	1946-1950	F	0	A	0		2013-04-06	37.7	1.84		Y	1	2014-05-07	positive 1/4	2014-11-06		0	0	2014-11-19	positive 3/4, slightly positive 1/4	positive 1/4, slightly positive 1/4	pos-1/4	2015-02-17	NEG-2	0	0	0
216	RMCA	0	220	RMCA 20450-M-	anerythrus	F_an	Congo (DR)	Sud-Kivu		Kamituga	-3.01667	28.1	se0328 PPL	Prigogine	1950-11-14	11	1950	1946-1950	F	0	A	0		2013-04-06	34.2	1.73		Y	1	2014-05-07	slightly positive 1/4	2014-11-06		0	0	2014-11-19	positive 3/4, slightly positive 1/4	positive 3/4, slightly positive 1/4	pos 3/4, spos-1/4	2015-02-17	NEG-2	0	0	0
223	RMCA	0	227	RMCA 20024-M-	anerythrus	F_an	Congo (DR)	Orientale		Ibembo	2.63333	23.6167	ne0223 PPL	Hutsebaut	1950-04-16	4	1950	1946-1950			A	0		2013-04-06	102.9	1.89		Y	1	2014-04-17	slightly positive 2/4			0	0	2014-11-19	positive 2/4, slightly positive 2/4	positive 2/4, slightly positive 2/4	pos-1/4, spos-2/4	2015-02-17	NEG-2	0	0	0
224	RMCA	0	228	RMCA 20025-M-	anerythrus	F_an	Congo (DR)	Orientale		Ibembo	2.63333	23.6167	ne0223 PPL	Hutsebaut	1950-04-14	4	1950	1946-1950			A	0		2013-04-06	17.6	1.64		N, Y	1	2014-04-17	neg			0	0	2014-11-19						0	0	0
225	RMCA	0	229	RMCA 20089-M-	anerythrus	F_an	Congo (DR)	Orientale		Ibembo	2.63333	23.6167	ne0223 PPL	Hutsebaut	1950-08-07	8	1950	1946-1950			A	0		2013-04-06	30.8	1.9		Y	1	2014-05-07	neg			0	0	2014-11-19	positive 1/4, slightly positive 3/4	positive 1/4, slightly positive 3/4	pos-1/4, spos-1/4	2015-02-17	NEG-2	0	0	0
227	RMCA	0	231	RMCA 20447-M-	anerythrus	F_an	Congo (DR)	Sud-Kivu		Kamituga	-3.01667	28.1	se0328 PPL	Prigogine	1950-12-21	12	1950	1946-1950	M	1	A	0		2013-04-06	54.1	1.49		Y	1	2014-04-17	neg			0	0	2014-11-19	slightly positive 1/4	slightly positive 1/4				0	0	0
305	RMCA	0	316	RMCA 20563-M-	carruthersi	F_ca	Rwanda	Sud Province		Ngabge	-2.53333	29.3833	se0229	Aureliaan	1950-07-30	7	1950	1946-1950	F	0	A	0		2013-09-20	206.4	1.93		Y	1	2014-04-17	positive 2/4, slightly positive 2/4	2014-11-06		0	0	2014-11-24						0	0	0
312	RMCA	0	323	RMCA 20719-M-	carruthersi	F_ca	Congo (DR)	Sud-Kivu		Nzombe	-3.15	28.35	se0328 pop place	Prigogine	1950-07-05	7	1950	1946-1950	M	1	A	0		2013-09-20	288.4	1.81		Y	1	2014-04-22	neg			0	0	2014-11-24						0	0	0
386	RMCA	0	405	RMCA 20717-M-	carruthersi	F_ca	Congo (DR)	Sud-Kivu		Ngussa	-3.28333	28.7	se0328	Prigogine	1950-10-30	10	1950	1946-1950	F	0	A	0		2013-10-18	120.1	1.9		Y	1	2014-08-22	neg			0	0	2014-11-24	slightly positive 2/4			2015-02-17	NEG-1	0	0	0
387	RMCA	0	406	RMCA 20716-M-	carruthersi	F_ca	Congo (DR)	Sud-Kivu		Miki	-3.33333	28.7	se0328 pop place	Prigogine	1950-09-29	9	1950	1946-1950	M	1	A	0		2013-10-18	50.8	1.7		Y	1	2014-08-22	neg			0	0	2014-11-24						0	0	0
399	RMCA	0	418	RMCA 21840-M-	carruthersi	F_ca	Congo (DR)	Sud-Kivu		Nyamirwa 84 km route kavumu walikale	-1.93333	28.4667	se0128	Bomans	1950-01-01	1	1950	1946-1950			J	1		2013-10-25	28.2	1.77		Y	1	2014-08-22	neg			0	0	2015-01-14						0	0	0
403	RMCA	0	422	RMCA 20428-M-	carruthersi	F_ca	Congo (DR)	Nord-Kivu		Kaniere	-0.316667	29.0667	se0029	Prigogine	1950-05-16	5	1950	1946-1950	F	0	A	0		2013-10-25	189.2	1.9		Y	1	2014-08-22	slightly positive 4/4	2014-11-06		0	0	2015-01-14						0	0	0
408	RMCA	0	427	RMCA 87.044-M-0003	carruthersi	F_ca	Rwanda	Sud Province		Mu rutovu ?	-2.51667	29.35	se0229 Hill	Lestrade	1950-01-12	1	1950	1946-1950			A	0		2013-10-25	74.6	1.86		Y	1	2014-08-22	neg			0	0	2015-01-14	slightly positive 1/4	slightly positive 1/4				0	0	0
422	RMCA	0	441	RMCA 19532-M-	pyrrhopus	F_py	Congo (DR)	Orientale		Stanleyville	0.55	25.2333	ne0025	Miller	received 1/18/1950		1950	1946-1950			A	0		2013-10-25	9.9	2.06		Y	1	2014-08-22	neg			0	0	2015-01-14						0	0	0
503	RMCA	0	525	RMCA 19489-M-	congicus congicus	F_co	Congo (DR)	Bandundu		Beno	-3.7	17.7667	se0317 pop place	Bayet	1950-01-17	1	1950	1946-1950			A	0		2013-11-22	17.7	1.63		Y	1	2014-08-27	neg			0	0	2015-01-14						0	0	0
564	RMCA	0	588	RMCA 19660-M-	congicus	F_co	Congo (DR)	Equateur District		Bokungu	-0.606262	22.3121	se0022 used to be -0.75 22.41666670	Dupuis	received 04/20/1950		1950	1946-1950			A	0		2013-12-06	3	2.04		Y	1	2014-08-27	neg			0	0	2015-01-21						0	0	0
589	RMCA	0	613	RMCA 20476-M-	congicus	F_co	Congo (DR)	Equateur District		Bokuma	-0.1	18.6833	se0018 PPl	Lootens	1950-11-19	11	1950	1946-1950			A	0		2014-01-09	522	1.56		Y	1	2014-08-27	neg			0	0	2015-01-21						0	0	0
628	RMCA	0	652	RMCA 20006-M-	pyrrhopus akka	F_py	Congo (DR)	Nord-Kivu		Lutunguru	-0.483333	28.8167	se0028 PPL	Prigogine	1950-04-23	4	1950	1946-1950	M	1	A	0		2014-01-16	9.8	2.05		Y	1	2014-09-02	neg			0	0	2015-01-21						0	0	0
630	RMCA	0	654	RMCA 19899-M-	pyrrhopus akka	F_py	Congo (DR)	Nord-Kivu		Bilolo	0.616667	28.75	ne0028 PPL	Dyleff & Danday	1950-02-16	2	1950	1946-1950			A	0		2014-01-16	45.4	1.46		Y	1	2014-09-02	neg			0	0	2015-01-21						0	0	0
647	RMCA	0	672	RMCA 20007-M-	pyrrhopus akka	F_py	Congo (DR)	Nord-Kivu		Lutunguru	-0.483333	28.8167	se0028 PPL	Prigogine	1950-04-22	4	1950	1946-1950	F	0	A	0		2014-01-23	139.4	1.86		Y	1	2014-09-02	neg			0	0	2015-01-21						0	0	0
649	RMCA	0	674	RMCA 20008-M-	pyrrhopus akka	F_py	Congo (DR)	Nord-Kivu		Lutunguru	-0.483333	28.8167	se0028 PPL	Prigogine	1950-04-25	4	1950	1946-1950	M	1	A	0		2014-01-23	102.2	1.8		Y	1	2014-09-02	neg			0	0	2015-01-21						0	0	0
591	RMCA	0	615	RMCA 19594-M-	congicus	F_co	Congo (DR)	Equateur District		Bokungu	-0.606262	22.3121	se0022 used to be -0.75 22.41666669	Dupuis	received 03/09/1950		1950	1946-1950			A	0		2014-01-09	15.3	1.89		Y	1	2014-08-27	positive 1/4	2014-12-08	POSITIVE-1 sample verified	1	0	2015-01-21	positive 1/4	positive 1/4	pos-1/4	2015-03-10	POS-1	1	0	1
64	RMCA	0	64	RMCA 20551-M-	anerythrus mystax????	F_an	Congo (DR)	Equateur District		Bamanya	0.0166667	18.4	ne0018	Leonet	1951-07-30	7	1951	1951-1955	M	1	A	0		2013-02-12	80.8	1.91		Y	1	2014-05-01	neg			0	0	2014-11-07						0	0	0
217	RMCA	0	221	RMCA 20530-M-	anerythrus	F_an	Congo (DR)	Bandundu		Bolobo	-2.15	16.2333	se0216 PPL	Ngwe	received 09/27/1951		1951	1951-1955	M	1	A	0		2013-04-06	17.5	1.97		N, Y	1	2014-05-07	neg			0	0	2014-11-19						0	0	0
218	RMCA	0	222	RMCA 20531-M-	anerythrus	F_an	Congo (DR)	Bandundu		Bolobo	-2.15	16.2333	se0216 PPL	Ngwe	received 09/27/1951		1951	1951-1955	F	0	A	0		2013-04-06	27.3	1.91		faint, N, Y	1	2014-05-07	neg			0	0	2014-11-19						0	0	0
219	RMCA	0	223	RMCA 20539-M-	anerythrus	F_an	Congo (DR)	Bandundu		Botanankasa	-2.27744	16.2482	se0216 PPL used to be -2.166666667 16.25	Nkele	1951-06-16	6	1951	1951-1955	F	0	J	1		2013-04-06	79	1.74		Y	1	2014-04-17	neg			0	0	2014-11-19	slightly positive 1/4	slightly positive 1/4	spos-1/4			0	0	0
220	RMCA	0	224	RMCA 20540-M-	anerythrus	F_an	Congo (DR)	Bandundu		Botanankasa	-2.27744	16.2482	se0216 PPL used to be -2.166666667 16.26	Nkele	1951-06-16	6	1951	1951-1955	M	1	A	0		2013-04-06	38.4	1.92		Y	1	2014-04-17	slightly positive 3/4	2014-11-06		0	0	2014-11-19	positive 2/4	positive 2/4	pos-2/4	2015-02-17	NEG-2	0	0	0
226	RMCA	0	230	RMCA 20403-M-	anerythrus	F_an	Congo (DR)	Orientale		Wago bos	1.73333	30.8167	ne0130	Fain	received 04/13/1951		1951	1951-1955			A	0		2013-04-06	134	1.79		Y	1	2014-05-07	slightly positive 3/4	2014-11-06		0	0	2014-11-19	positive 2/4, slightly positive 2/4	positive 2/4, slightly positive 2/4	pos-2/4	2015-02-17	NEG-2	0	0	0
308	RMCA	0	319	RMCA 20722-M-	carruthersi	F_ca	Congo (DR)	Sud-Kivu		Muusi	-3.06667	28.8	se0328	Prigogine	1951-03-23	3	1951	1951-1955	M	1	A	0		2013-09-20	139.3	1.93		Y	1	2014-04-17	positive 2/4	2014-11-06		0	0	2014-11-24	positive 4/4	positive 1/4	spos-1/4	2015-02-17	NEG-2	0	0	0
309	RMCA	0	320	RMCA 20721-M-	carruthersi	F_ca	Congo (DR)	Sud-Kivu		Muusi	-3.06667	28.8	se0328	Prigogine	1951-09-18	9	1951	1951-1955	F	0	A	0		2013-09-20	190.9	1.66		Y	1	2014-05-08	neg			0	0	2014-11-24						0	0	0
310	RMCA	0	321	RMCA 20720-M-	carruthersi	F_ca	Congo (DR)	Sud-Kivu		Karungu	-3.11667	28.7	se0328	Prigogine	1951-09-10	9	1951	1951-1955	F	0	A	0		2013-09-20	174.8	1.86		Y	1	2014-05-08	neg			0	0	2014-11-24						0	0	0
311	RMCA	0	322	RMCA 20723-M-	carruthersi	F_ca	Congo (DR)	Sud-Kivu		Nzombe	-3.15	28.35	se0328 pop place	Prigogine	1951-07-12	7	1951	1951-1955	F	0	A	0		2013-09-20	198.7	1.94		Y	1	2014-04-17	positive 2/4	2014-11-06		0	0	2014-11-24						0	0	0
388	RMCA	0	407	RMCA 20718-M-	carruthersi	F_ca	Congo (DR)	Sud-Kivu		Muusi	-3.06667	28.8	se0328	Prigogine	1951-05-30	5	1951	1951-1955	M	1	A	0		2013-10-18	404.4	1.82		Y	1	2014-08-22	neg			0	0	2014-11-24	slightly positive 1/4					0	0	0
213	RMCA	0	217	RMCA 21696-M-	anerythrus	F_an	Congo (DR)	Equateur District		Yokamba	0.0166667	22.2833	ne0022 PPL	Stevenart	1952-08-03	8	1952	1951-1955			A	0		2013-04-06	46	1.81		Y	1	2014-04-17	1/4 positive			0	0	2014-11-19	positive 3/4, slightly positive 1/4	positive 3/4, slightly positive 1/4	pos-2/4	2015-02-17	NEG-2	0	0	0
235	RMCA	0	240	RMCA 23179-M-	anerythrus	F_an	Congo (DR)	Sud-Kivu		Shabunda	-2.7	27.3333	se0227 AMD3 + PPL	Vercammen	1952-08-16	8	1952	1951-1955			A	0		2013-04-06	58.7	1.32		Y	1	2014-05-07	neg			0	0	2014-11-19						0	0	0
245	RMCA	0	250	RMCA 21294-M-	anerythrus	F_an	Congo (DR)	Nord-Kivu		Lundjulu	-0.333333	28.6	se0028	Dyleff	1952-06-21	6	1952	1951-1955			A	0		2013-04-06	169.7	1.73		Y	1	2014-05-07	neg			0	0	2014-11-19	positive 1/4, slightly positive 1/4	positive 1/4, slightly positive 1/4	pos-1/4, spos-1/4	2015-02-17	NEG-1	0	0	0
246	RMCA	0	252	RMCA 21655-M-	anerythrus	F_an	Congo (DR)			Nbilo				Dyleff & Schepens	1952-11-22	11	1952	1951-1955	M	1	A	0		2013-04-06	117.7	1.6		Y	1	2014-05-07	neg			0	0	2014-11-19						0	0	0
346	RMCA	0	359	RMCA 20814-M-	carruthersi birungensis	F_ca	Congo (DR)	Nord-Kivu		Lutunguru	-0.483333	28.8167	se0028 PPL	Prigogine	1952-02-26	2	1952	1951-1955	M	1	A	0		2013-10-03	145	1.62		Y	1	2014-04-22	neg			0	0	2014-11-24	positive 2/4	positive 1/4	pos-1/4	2015-02-17	NEG-2	0	0	0
348	RMCA	0	361	RMCA 20667-M-	carruthersi birungensis	F_ca	Rwanda	Sud Province		Rugege bos	-2.7412	29.6694	se0229 stream	Lestrade	received 02/25/1952		1952	1951-1955	M	1	A	0		2013-10-03	118	1.82		Y	1	2014-05-08	slightly positive 2/4	2014-12-08		0	0	2014-11-24						0	0	0
351	RMCA	0	364	82.011-M-1154	carruthersi birungensis	F_ca	Congo (DR)			Kyandolire	0.333848	29.7792	ne0029--find blog about hiking from mutwanga (between mutwanga and kalonge hut in ruwenzori mtns)	Mission de Witte (1952-1956)	1952-10-21	10	1952	1951-1955	F	0	A	0		2013-10-10	8.6	2.09		faint, Y	1	2014-05-08	neg			0	0	2014-11-24						0	0	0
390	RMCA	0	409	RMCA 20809-M-	carruthersi	F_ca	Congo (DR)	Sud-Kivu		Mwana	-3.5	28.4167	se0328 pop place	Prigogine	1952-01-10	1	1952	1951-1955	M	1	A	0		2013-10-18	93.3	1.59		Y	1	2014-08-22	neg			0	0	2014-11-24						0	0	0
391	RMCA	0	410	RMCA 20808-M-	carruthersi	F_ca	Congo (DR)	Sud-Kivu		Mwana	-3.5	28.4167	se0328 pop place	Prigogine	1952-01-06	1	1952	1951-1955	M	1	A	0		2013-10-18	58	1.95		Y	1	2014-08-22	neg			0	0	2014-11-24	positive 1/4, slightly positive 1/4			2015-02-17	NEG-1	0	0	0
392	RMCA	0	411	RMCA 20806-M-	carruthersi	F_ca	Congo (DR)	Sud-Kivu		Mwana	-3.5	28.4167	se0328 pop place	Prigogine	1952-01-08	1	1952	1951-1955	M	1	A	0		2013-10-18	19.5	1.71		Y	1	2014-08-22	neg			0	0	2014-11-24	positive 1/4	positive 1/4	pos-1/4	2015-02-17	NEG-1	0	0	0
393	RMCA	0	412	RMCA 20807-M-	carruthersi	F_ca	Congo (DR)	Sud-Kivu		Mwana	-3.5	28.4167	se0328 pop place	Prigogine	1952-01-06	1	1952	1951-1955	M	1	A	0		2013-10-18	70	1.92		Y	1	2014-08-22	slightly positive 1/4	2014-12-08		0	0	2014-11-24	positive 3/4			2015-02-17	NEG-2	0	0	0
394	RMCA	0	413	RMCA 20813-M-	carruthersi	F_ca	Congo (DR)	Sud-Kivu		Mwana	-3.5	28.4167	se0328 pop place	Prigogine	1952-01-16	1	1952	1951-1955	F	0	A	0		2013-10-18	424.9	1.51		Y	1	2014-08-22	neg			0	0	2014-11-24						0	0	0
395	RMCA	0	414	RMCA 20810-M-	carruthersi	F_ca	Congo (DR)	Sud-Kivu		Mwana	-3.5	28.4167	se0328 pop place	Prigogine	1952-01-10	1	1952	1951-1955	M	1	A	0		2013-10-18	38.1	1.88		Y	1	2014-08-22	neg			0	0	2014-11-24	positive 2/4	positive 1/4	spos-1/4	2015-02-17	NEG-2	0	0	0
415	RMCA	0	434	RMCA 23718-M-	pyrrhopus	F_py	Ghana			Kukbu stat obo	6.06667	-0.0833333	nw0600	Booth	1952-04-05	4	1952	1951-1955	F	0	J	1		2013-10-25	655.7	1.59		Y	1	2014-04-22	slightly positive 2/4			0	0	2015-01-14						0	0	0
417	RMCA	0	436	RMCA 20993-M-	pyrrhopus	F_py	Congo (DR)	Bandundu		Panzi	-7.21667	17.9667	se0717	Vleeschouwers	1952-03-01	3	1952	1951-1955			A	0		2013-10-25	62.8	1.74		faint, N, WEIRD STREAK	1	2014-08-22	neg			0	0	2015-01-14						0	0	0
458	RMCA	0	478	RMCA 21020-M-	bayonii	F_ba	Congo (DR)	Bandundu		Mukasa ngombo - kabemba	-7.71667	18.7	se0718 pop place	Vleeschouwers	1952-03-01	3	1952	1951-1955			A	0		2013-11-08	9.1	2.33		N, faint, Y	1	2014-08-27	neg			0	0	2015-01-14	slightly positive 1/4			2015-02-17	NEG-1	0	0	0
465	RMCA	0	486	RMCA 82.011-M-0643	pyrrhopus --	F_py	Congo (DR)	Nord-Kivu		Kabakule	0.516667	29.7667	ne0029	de Witte & Verschuren	1952-12-09	12	1952	1951-1955	M	1	A	0		2013-11-08	26.1	1.71		Y	1	2014-08-27	neg			0	0	2015-01-14						0	0	0
467	RMCA	0	488	82.011-M-1157	pyrrhopus --	F_py	Congo (DR)	Nord-Kivu		Mwenda	0.411667	29.7701	ne0029, pop place	Mission de Witte (1952-1956)	1952-12-12	12	1952	1951-1955	F	0	A	0		2013-11-15	100.7	1.72		Y	1	2014-04-24	neg			0	0	2015-01-14						0	0	0
643	RMCA	0	668	RMCA 21578-M-	pyrrhopus akka	F_py	Congo (DR)	Nord-Kivu		Lundjulu	-0.333333	28.6	se0028	Schepens	1952-09-04	9	1952	1951-1955	M	1	A	0		2014-01-23	30.2	1.52		Y	1	2014-09-02	neg			0	0	2015-01-21	positive 1/4	positive 1/4	pos-1/4	2015-03-10	NEG-1	0	0	0
644	RMCA	0	669	RMCA 21579-M-	pyrrhopus akka	F_py	Congo (DR)	Nord-Kivu		Lundjulu	-0.333333	28.6	se0028	Schepens	1952-10-03	10	1952	1951-1955	F	0	A	0		2014-01-23	23.9	1.71		Y	1	2014-09-02	neg			0	0	2015-01-21						0	0	0
645	RMCA	0	670	RMCA 21580-M-	pyrrhopus akka	F_py	Congo (DR)	Nord-Kivu		Lundjulu	-0.333333	28.6	se0028	Schepens	1952-10-12	10	1952	1951-1955	F	0	A	0		2014-01-23	68.7	1.79		Y	1	2014-09-02	slightly positive 1/4	2014-12-08		0	0	2015-01-21	positive 2/4	positive 2/4	pos-2/4	2015-03-10	NEG-2	0	0	0
646	RMCA	0	671	RMCA 21576-M-	pyrrhopus akka	F_py	Congo (DR)	Nord-Kivu		Lundjulu	-0.333333	28.6	se0028	Schepens	1952-07-03	7	1952	1951-1955	F	0	A	0		2014-01-23	174.5	1.86		Y	1	2014-09-02	neg			0	0	2015-01-21	positive 1/4	positive 1/4	pos-1/4	2015-03-10	NEG-1	0	0	0
648	RMCA	0	673	RMCA 21502-M-	pyrrhopus akka	F_py	Congo (DR)	Orientale		Djugu bos	1.91667	30.5333	ne0130 PPL	Fain	1952-08-21	8	1952	1951-1955	F	0	A	0		2014-01-23	71.5	1.88		Y	1	2014-09-02	neg			0	0	2015-01-21	positive 1/4, slightly positive 2/4	positive 1/4, slightly positive 2/4	pos-2/4, spos-1/4	2015-03-10	NEG-2	0	0	0
690	RMCA	0	744	RMCA 21653-M-	pyrrhopus	F_py	Congo (DR)			Nbilo				Dyleff & Schepens	1952-11-22	11	1952	1951-1955	F	0	A	0		2014-01-30	2.1	1.65		N, Y	1	2014-11-05	neg			0	0	2015-01-21	positive 1/4	positive 1/4		2015-03-10	NEG-1	0	0	0
691	RMCA	0	745	RMCA 21989-M-	pyrrhopus	F_py	Congo (DR)	Sud-Kivu		Kaganda	-3.18333	28.3333	se0328 pop place	Prigogine	1952-06-14	6	1952	1951-1955	F	0	A	0		2014-01-30	135	1.85		Y	1	2014-11-05	neg			0	0	2015-01-21						0	0	0
692	RMCA	0	746	RMCA 21654-M-	pyrrhopus	F_py	Congo (DR)			Nbilo				Dyleff & Schepens	1952-11-22	11	1952	1951-1955	F	0	A	0		2014-01-30	66.5	1.62		Y	1	2014-11-05	neg			0	0	2015-01-21						0	0	0
694	RMCA	0	748	RMCA 21990-M-	pyrrhopus	F_py	Congo (DR)			Kaganda	-10.6667	26.6	se1026	Prigogine	1952-10-03	10	1952	1951-1955	F	0	A	0		2014-01-30	200.7	1.76		Y	1	2014-11-05	neg			0	0	2015-01-21						0	0	0
695	RMCA	0	749	RMCA 21991-M-	pyrrhopus	F_py	Congo (DR)			Kaganda	-10.6667	26.6	se1026	Prigogine	1952-10-06	10	1952	1951-1955	M	1	A	0		2014-01-30	43.6	1.43		Y	1	2014-11-05	neg			0	0	2015-01-21	positive 1/4	positive 1/4	spos-1/4	2015-03-10	NEG-1	0	0	0
466	RMCA	0	487	82.011-M-1156	pyrrhopus --	F_py	Congo (DR)	Nord-Kivu		Mwenda	0.411667	29.7701	ne0029, pop place	Mission de Witte (1952-1956)	1952-04-30	4	1952	1951-1955	F	0	A	0		2013-11-08	49.3	1.89		faint, faiint	1	2014-08-27	positive 1/4	2014-12-08	POSITIVE-1 sample verified	1	0	2015-01-14						0	0	1
568	RMCA	0	592	RMCA 21894-M-	congicus	F_co	Congo (DR)	Equateur District		Yalokele	-0.689455	22.7892	se0023 PPL	Dupuis	1953-07-03	7	1953	1951-1955	F	0	A	0		2013-12-06	51.4	1.89		Y	1	2014-04-24	neg			0	0	2015-01-21						0	0	0
689	RMCA	0	743	RMCA 21887-M-	pyrrhopus	F_py	Congo (DR)	Nord-Kivu		Lundjulu	-0.333333	28.6	se0028	Dyleff	received 22.09.1953		1953	1951-1955			A	0		2014-01-30	168.2	1.78		Y	1	2014-11-05	neg			0	0	2015-01-21						0	0	0
693	RMCA	0	747	RMCA 21834-M-	pyrrhopus	F_py	Congo (DR)	Orientale		Banguru bafwasende	0.45	27.2833	ne0027 PPL	Abbeloos	received 15.07.1953		1953	1951-1955	F	0	A	0		2014-01-30	23.7	1.43		Y	1	2014-11-05	neg			0	0	2015-01-21	positive 1/4	positive 1/4		2015-03-10	NEG-1	0	0	0
918	AMNH	1	1206	M-165244	Funisciurus spp	F_sp				South-West, Prirros, Kasko-Veed				W. Hoesch	1953-07-24	7	1953	1951-1955	F	0	A	0		2015-01-22	22.3	1.71	2015-03-02	Y	1	3/3/2015-12 pm	positive 1/4	2015-03-10	NEG-1	0	0	3/31/15-12 pm				2015-04-20	NEG-1	0	0	0
919	AMNH	1	1207	M-165245	Funisciurus spp	F_sp				South-West, Prirros, Kasko-Veed				W. Hoesch	1953-07-25	7	1953	1951-1955	F	0	A	0		2015-01-22	89.9	1.83	2015-03-02	Y	1	3/3/2015-12 pm				0	0	3/31/15-12 pm				2015-04-20	NEG-1	0	0	0
920	AMNH	1	1208	M-165246	Funisciurus spp	F_sp				South-West, Prirros, Kasko-Veed				W. Hoesch	1953-07-25	7	1953	1951-1955	M	1	A	0		2015-01-22	20	1.76	2015-03-02	Y	1	3/3/2015-12 pm				0	0	3/31/15-12 pm				2015-04-20	NEG-2	0	0	0
921	AMNH	1	1209	M-165247	Funisciurus spp	F_sp				South-West, Smardesis Juide, Kiinene???				W. Hoesch	1953-08-04	8	1953	1951-1955	F	0	A	0		2015-01-22	51.1	1.73	2015-03-02	Y	1	3/3/2015-12 pm				0	0	3/31/15-12 pm				2015-04-20	NEG-1	0	0	0
239	RMCA	0	244	RMCA 22322-M-	anerythrus	F_an	Congo (DR)	Orientale		Etembo	0.95	28.6	ne0028 PPL	Schepens	1954-06-01	6	1954	1951-1955			A	0		2013-04-06	43.6	1.87		Y	1	2014-05-07	neg			0	0	2014-11-19	positive 4/4	positive 4/4	pos-1/4	2015-02-17	NEG-2	0	0	0
240	RMCA	0	245	RMCA 22242-M-	anerythrus	F_an	Congo (DR)	Orientale		Etembo	0.95	28.6	ne0028 PPL	Schepens	1954-04-01	4	1954	1951-1955	M	1	A	0		2013-04-06	84.7	1.59		Y	1	2014-05-07	positive 1/4	2014-12-08		0	0	2014-11-19	slightly positive 2/4	slightly positive 2/4	spos-2/4	2015-02-17	NEG-1	0	0	0
243	RMCA	0	248	RMCA 22777-M-	anerythrus	F_an	Congo (DR)	Orientale		Gangala na bodio	3.66667	29.15	ne0329 PPL	Cornet d'Elzius	1954-09-10	9	1954	1951-1955	M	1	A	0		2013-04-06	112.1	1.8		Y	1	2014-05-07	neg			0	0	2014-11-19	slightly positive 1/4	slightly positive 1/4	spos-1/4			0	0	0
244	RMCA	0	249	RMCA 22789-M-	anerythrus	F_an	Congo (DR)	Orientale		Gangala na bodio	3.66667	29.15	ne0329 PPL	Cornet d'Elzius	1954-09-07	9	1954	1951-1955	F	0	A	0		2013-04-06	104	1.9		Y	1	2014-05-07	slightly positive 1/4	2014-12-08		0	0	2014-11-19	slightly positive 3/4	slightly positive 3/4	spos-3/4	2015-02-17	NEG-1	0	0	0
280	RMCA	0	289	RMCA 22310-M-	carruthersi	F_ca	Congo (DR)	Nord-Kivu		Butembo	0.15	29.3	ne0029 PPL	Dyleff	1954-05-08	5	1954	1951-1955	M	1	A	0		2013-08-29	23.7	1.81		Y	1	2014-05-08	neg			0	0	2014-11-24	positive 2/4			2015-02-17	NEG-2	0	0	0
295	RMCA	0	305	RMCA 21926-M-	carruthersi	F_ca	Rwanda	Kigali		Kigali	-1.95	30.0667	se0130	Lestrade	received 04.01.1954		1954	1951-1955			A	0		2013-08-29	21.6	1.57		Y	1	2014-04-17	neg			0	0	2014-11-24						0	0	0
300	RMCA	0	311	RMCA 23040-M-	carruthersi	F_ca	Burundi	Bururi		Rutovu mt rugege bos	-3.81667	29.75	se0329 pop place and 2nd order ADM	Lestrade	1954-01-11	1	1954	1951-1955			A	0		2013-09-20	57.6	1.93		Y	1	2014-04-17	neg			0	0	2014-11-24	positive 1/4	positive 1/4	pos-1/4	2015-02-17	NEG-1	0	0	0
414	RMCA	0	433	RMCA 23717-M-	substriatus	F_su	Ghana			Wrawia zuam stat				Booth	1954-04-12	4	1954	1951-1955	F	0	A	0		2013-10-25	463.8	1.91		Y	1	2014-08-22	neg			0	0	2015-01-14						0	0	0
420	RMCA	0	439	RMCA 23418-M-	pyrrhopus	F_py	Congo (DR)	Katanga		Kabobo mt	-5.06667	29.1	se0529	Prigogine	1954-10-16	10	1954	1951-1955	M	1	A	0		2013-10-25	80.5	1.92		Y	1	2014-08-22	neg			0	0	2015-01-14						0	0	0
696	RMCA	0	750	RMCA 22239-M-	pyrrhopus	F_py	Congo (DR)	Orientale		Etembo	0.95	28.6	ne0028 PPL	Schepens	1954-02-14	2	1954	1951-1955	M	1	A	0		2014-01-30	167	1.83		Y	1	2014-11-05	neg			0	0	2015-01-21						0	0	0
698	RMCA	0	752	RMCA 22238-M-	pyrrhopus	F_py	Congo (DR)	Orientale		Etembo	0.95	28.6	ne0028 PPL	Schepens	1954-02-14	2	1954	1951-1955	F	0	A	0		2014-01-30	75.1	1.8		Y	1	2014-11-05	neg			0	0	2015-01-21	slightly positive 1/4	slightly positive 1/4	spos-1/4			0	0	0
756	AMNH	1	1031	M-180980	Funisciurus anerythrus	F_an	Zaire	Haut-Za‹re	Lowa	Lowa, Irangi, on Luhoho River (2,700 ft)	-1.34565	28.1769	use coor for lowa_luhohoriver -1.526156_ 28.130551	James P. Chapin	1954-07-13	7	1954	1951-1955	M	1	A	0		2014-10-29	32.2	1.85	2/19/2015, 3/9/2015, 4/15/15	faint, N, Y	1	11/14/14-12 pm				0	0	02/17/15- 5 pm						0	0	0
249	RMCA	0	258	RMCA 22776-M-	anerythrus	F_an	Congo (DR)	Equateur District		Bokuma	-0.1	18.6833	se0018 PPl	Lootens	received 10.01.1955		1955	1951-1955			A	0		2013-04-19	31.4	2.13		Y	1	2014-05-07	neg			0	0	2014-11-19						0	0	0
281	RMCA	0	290	RMCA 23472-M-	carruthersi	F_ca	Congo (DR)	Nord-Kivu		Butembo	0.15	29.3	ne0029 PPL	Dyleff	1955-12-28	12	1955	1951-1955	M	1	J	1		2013-08-29	216.2	1.27		faint, faint	1	2014-05-08	neg			0	0	2014-11-24						0	0	0
704	RMCA	0	758	RMCA 23474-M-	pyrrhopus	F_py								Dyleff	1955-07-24	7	1955	1951-1955	F	0	A	0		2014-01-30	3.4	1.61		Y	1	2014-11-05	neg			0	0	2015-02-17						0	0	0
703	RMCA	0	757	RMCA 23473-M-	pyrrhopus	F_py	Congo (DR)	Nord-Kivu		Butembo	0.15	29.3	ne0029 PPL	Dyleff	1955-09-09	9	1955	1951-1955	M	1	A	0		2014-01-30	235.7	1.87		Y	1	2014-11-05	slightly positive 4/4	2014-12-08	POSITIVE-2 SAMPLE VERIFIED (FORWARD FOR BOTH)	1	1	2015-02-17	weird hump 4/4	weird hump 4/4				0	0	1
59	RMCA	0	59	75.067-M-0011	anerythrus	F_an	Congo (DR)	Sud-Kivu		Irangi	-1.9	28.45	se0128	Fain	1956-08-10	8	1956	1956-1960			A	0		2013-02-12	65.6	1.79		Y	1	2014-05-01	neg			0	0	2014-11-07						0	0	0
228	RMCA	0	232	RMCA 25595-M-	anerythrus	F_an	Congo (DR)	Orientale		Epulu	1.4	28.6	ne0128 PPL	Poll	1956-09-09	9	1956	1956-1960	F	0	A	0		2013-04-07	494.2	1.86		Y	1	2014-05-07	slightly positive 2/4	2014-11-06		0	0	2014-11-19	slightly positive 3/4	slightly positive 3/4	spos-1/4			0	0	0
232	RMCA	0	237	RMCA 23699-M-	anerythrus	F_an								Dupuis	received 03.07.1956		1956	1956-1960			A	0		2013-04-06	207.3	1.7		faint, Y	1	2014-05-07	neg			0	0	2014-11-19	positive 1/4	positive 1/4	pos-1/4	2015-02-17	NEG-1	0	0	0
233	RMCA	0	238	RMCA 23698-M-	anerythrus	F_an								Dupuis	received 03.07.1956		1956	1956-1960			A	0		2013-04-06	94.8	1.83		Y	1	2014-05-07	neg			0	0	2014-11-19			spos-1/4			0	0	0
234	RMCA	0	239	RMCA 23649-M-	anerythrus	F_an	Congo (DR)	Bandundu		Bolobo	-2.15	16.2333	se0216 PPL	viccars	received 25.06.1956		1956	1956-1960	F	0	A	0		2013-04-07	17.6	1.62		N, Y	1	2014-04-17	neg			0	0	2014-11-19	positive 2/4	positive 2/4		2015-02-17	NEG-2	0	0	0
236	RMCA	0	241	RMCA 23444-M-	anerythrus	F_an	Congo (DR)	Equateur District		Yalokele mondombe	-0.689455	22.7892	se0023 PPL	Dupuis	received 25.01.1956		1956	1956-1960			A	0		2013-04-06	54.4	1.92		Y	1	2014-05-07	slightly positive 1/4	2014-12-08	NEG	0	0	2014-11-19	positive 3/4	positive 3/4	pos-2/4	2015-02-17	NEG-2	0	0	0
237	RMCA	0	242	RMCA 23443-M-	anerythrus	F_an	Congo (DR)	Equateur District		Yalokele mondombe	-0.689455	22.7892	se0023 PPL	Dupuis	received 25.01.1956		1956	1956-1960			A	0		2013-04-06	28.6	1.95		Y	1	5/7/2014, 11/5/2014	slightly positive 2/4, positive 1/4	2014-12-08	NEG	0	0	2014-11-19	positive 4/4	positive 4/4	pos-4/4	2015-02-17	NEG-3	0	0	0
247	RMCA	0	253	RMCA 21891-M-	anerythrus	F_an	Congo (DR)	Equateur District		Yalokele	-0.689455	22.7892	se0023 PPL	Dupuis	received 03.07.1956		1956	1956-1960	F	0	A	0		2013-04-19	80.6	1.89		Y	1	2014-04-17	slightly positive 2/4	2014-11-06		0	0	2014-11-19	positive 1/4, slightly positive 3/4	positive 1/4, slightly positive 3/4	pos-1/4, spos-1/4	2015-02-17	NEG-2	0	0	0
282	RMCA	0	291	RMCA 23985-M-	carruthersi	F_ca	Congo (DR)	Nord-Kivu		Butembo	0.15	29.3	ne0029 PPL	Dyleff	1956-06-18	6	1956	1956-1960	M	1	A	0		2013-08-29	168.7	1.88		Y	1	2014-04-17	1/4 positive, 1/4 slightly positive	2014-11-06		0	0	2014-11-24						0	0	0
283	RMCA	0	292	RMCA 23549-M-	carruthersi	F_ca	Congo (DR)	Nord-Kivu		Butembo	0.15	29.3	ne0029 PPL	Dyleff	1956-01-24	1	1956	1956-1960	F	0	A	0		2013-08-29	186.9	1.81		Y	1	2014-04-17	neg			0	0	2014-11-24						0	0	0
284	RMCA	0	293	RMCA 25870-M-	carruthersi	F_ca	Congo (DR)	Nord-Kivu		Butembo	0.15	29.3	ne0029 PPL	Dyleff	1956-12-27	12	1956	1956-1960			A	0		2013-08-29	18.8	1.95		Y	1	2014-05-08	neg			0	0	2014-11-24						0	0	0
396	RMCA	0	415	RMCA 26152-M-	carruthersi	F_ca	Congo (DR)	Sud-Kivu		Tubangwa	-3.66667	28.6167	se0328 pop place	Prigogine	1956-10-13	10	1956	1956-1960	F	0	A	0		2013-10-18	110.4	1.8		Y	1	2014-08-22	neg			0	0	2014-11-24						0	0	0
397	RMCA	0	416	RMCA 26153-M-	carruthersi	F_ca	Congo (DR)	Sud-Kivu		Ibachilo	-3.75	28.4667	se0328	Prigogine	1956-06-27	6	1956	1956-1960	M	1	A	0		2013-10-25	124.8	1.82		Y	1	2014-08-22	neg			0	0	2015-01-14	slightly positive 3/4	slightly positive 3/4				0	0	0
404	RMCA	0	423	RMCA 26151-M-	carruthersi	F_ca	Burundi	Bururi		Bururi	-3.95	29.6167	se0329 province 1st order and 2nd order ADMIN	Prigogine	1956-04-18	4	1956	1956-1960	M	1	A	0		2013-10-25	324.4	1.6		Y	1	2014-08-22	slightly positive 4/4	11/6/14, 12/8/2014		0	0	2015-01-14	slightly positive 1/4	slightly positive 1/4				0	0	0
460	RMCA	0	480	RMCA 23694-M-	congicus	F_co								Dupuis	received 03.07.1956		1956	1956-1960	M	1	A	0		2013-11-08	61.4	1.92		Y	1	2014-08-27	neg			0	0	2015-01-14						0	0	0
461	RMCA	0	481	RMCA 23696-M-	congicus	F_co								Dupuis	received 03.07.1956		1956	1956-1960			A	0		2013-11-08	27.5	1.92		Y	1	2014-08-27	neg			0	0	2015-01-14	positive 2/4			2015-02-17	NEG-1	0	0	0
464	RMCA	0	485	RMCA 21893-M-	congicus	F_co	Congo (DR)	Equateur District		Yalokele	-0.689455	22.7892	se0023 PPL	Dupuis	received 03.07.1956		1956	1956-1960	F	0	J	1		2013-11-08	71.3	1.82		Y	1	2014-04-24	neg			0	0	2015-01-14	slightly positive 2/4	slightly positive 1/4	spos-1/4	2015-02-17	NEG-1	0	0	0
582	RMCA	0	606	RMCA 23742-M-	congicus	F_co	Congo (DR)	Bandundu		Bolobo	-2.15	16.2333	se0216 PPL	Ngwe	received 16.08.1956		1956	1956-1960	F	0	A	0		2014-01-09	50.1	1.53		N, Y	1	2014-08-27	neg			0	0	2015-01-21						0	0	0
705	RMCA	0	759	RMCA 23952-M-	pyrrhopus	F_py	Congo (DR)	Nord-Kivu		Butembo	0.15	29.3	ne0029 PPL	Dyleff	1956-07-01	7	1956	1956-1960	M	1	A	0		2014-01-30	45.1	1.88		Y	1	2014-11-05	neg			0	0	2015-02-17	positive 1/4	positive 1/4	pos-1/4	2015-03-10	NEG-1	0	0	0
248	RMCA	0	254	RMCA 21892-M-	anerythrus	F_an	Congo (DR)	Equateur District		Yalokele	-0.689455	22.7892	se0023 PPL	Dupuis	received 03.07.1956		1956	1956-1960	F	0	A	0		2013-04-19	120.2	1.86		Y	1	2014-05-07	neg			0	0	2014-11-19	positive 2/4, slightly positive 2/4	positive 2/4, slightly positive 2/4	pos-2/4, spos-1/4	2015-02-17	POS-1, NEG-1	1	0	1
459	RMCA	0	479	RMCA 23695-M-	congicus	F_co								Dupuis	received 03.07.1956		1956	1956-1960			A	0		2013-11-08	80.8	1.9		Y	1	2014-04-24	neg			0	0	2015-01-14	positive 1/4	positive 1/4--HIGH??	pos-1/4-HIGH tm	2015-02-17	POS-1	1	0	1
58	RMCA	0	58	RMCA 26700-M-	congicus	F_co	Congo (DR)	Bandundu		Bolobo	-2.15	16.2333	se0216 PPL	Ngwe	received 21.12.1957		1957	1956-1960	F	0	A	0		2013-02-12	127.5	1.86		Y	1	2014-05-01	slightly pos 1/4	2014-11-06		0	0	2014-11-07						0	0	0
79	RMCA	0	80	RMCA 26136-M-	anerythrus	F_an	Congo (DR)	Sud-Kivu		Irangi	-1.9	28.45	se0128	Stephan	1957-01-10	1	1957	1956-1960	M	1	A	0		2013-02-22	8.6	2.16		Y	1	2014-04-15	neg			0	0	2014-11-07	slightly positive 1/4	slightly positive 1/4		2015-02-17	NEG-1	0	0	0
80	RMCA	0	81	RMCA 26134-M-	anerythrus	F_an	Congo (DR)	Sud-Kivu		Irangi	-1.9	28.45	se0128	Stephan	1957-01-09	1	1957	1956-1960	F	0	A	0		2013-02-22	63.5	1.55		Y	1	2014-04-15	neg			0	0	2014-11-07						0	0	0
81	RMCA	0	82	RMCA 26135-M-	anerythrus	F_an	Congo (DR)	Sud-Kivu		Irangi	-1.9	28.45	se0128	Stephan	1957-01-08	1	1957	1956-1960			A	0		2013-02-22	49.7	1.8		Y	1	2014-05-01	neg			0	0	2014-11-14						0	0	0
229	RMCA	0	233	RMCA 25888-M-	anerythrus	F_an	Congo (DR)	Bandundu		Bolobo	-2.15	16.2333	se0216 PPL	Ngwe	1957-02-01	2	1957	1956-1960	F	0	A	0		2013-04-06	63.3	1.61		Y	1	2014-05-07	neg			0	0	2014-11-19	positive 2/4, slightly positive 2/4	positive 2/4, slightly positive 2/4	pos-2/4, spos-1/4	2015-02-17	NEG-2	0	0	0
230	RMCA	0	234	RMCA 25885-M-	anerythrus	F_an	Congo (DR)	Bandundu		Bolobo	-2.15	16.2333	se0216 PPL	Ngwe	1957-02-01	2	1957	1956-1960	F	0	A	0		2013-04-06	7.5	1.95		Y	1	2014-05-07	neg			0	0	2014-11-19	positive 2/4	positive 2/4	pos-2/4	2015-02-17	NEG-2	0	0	0
231	RMCA	0	235	RMCA 25884-M-	anerythrus	F_an	Congo (DR)	Bandundu		Bolobo	-2.15	16.2333	se0216 PPL	Ngwe	1957-02-01	2	1957	1956-1960	F	0	A	0		2013-04-06	117.2	1.73		Y	1	2014-05-07	slightly positive 1/4	2014-11-06		0	0	2014-11-19	positive 1/4, slightly positive 2/4	positive 1/4, slightly positive 2/4	pos-1/4, spos-1/4	2015-02-17	NEG-2	0	0	0
275	RMCA	0	284	RMCA 26193-M-	carruthersi	F_ca	Congo (DR)	Nord-Kivu		Butembo	0.15	29.3	ne0029 PPL	Dyleff	1957-01-30	1	1957	1956-1960	F	0	A	0		2013-04-19	96.5	1.86		Y	1	2014-05-08	neg			0	0	2014-11-24						0	0	0
313	RMCA	0	324	RMCA 27284-M-	anerythrus	F_an	Congo (DR)	Bandundu		Bolobo	-2.15	16.2333	se0216 PPL	Ngwe	1957-11-01	11	1957	1956-1960	M	1	A	0		2013-09-20	2.4	8.96		Y	1	2014-04-22	neg			0	0	2014-11-24						0	0	0
318	RMCA	0	329	RMCA 27285-M-	anerythrus	F_an	Congo (DR)	Bandundu		Bolobo	-2.15	16.2333	se0216 PPL	Ngwe	1957-01-01	1	1957	1956-1960	F	0	A	0		2013-09-20	154.1	1.9		Y	1	2014-05-08	neg			0	0	2014-11-24	slightly positive 1/4	slightly positive 1/4	spos-1/4	2015-02-17	NEG-1	0	0	0
321	RMCA	0	332	RMCA 26699-M-	anerythrus	F_an	Congo (DR)	Bandundu		Bolobo	-2.15	16.2333	se0216 PPL	Ngwe	received 21.12.1957		1957	1956-1960	F	0	A	0		2013-09-20	36.4	1.81		faint, faint, Y	1	2014-04-22	neg			0	0	2014-11-24						0	0	0
322	RMCA	0	333	RMCA 26910-M-	anerythrus	F_an	Congo (DR)	Bandundu		Bolobo	-2.15	16.2333	se0216 PPL	Ngwe	received 21.12.1957		1957	1956-1960	M	1	A	0		2013-09-20	544.7	1.85		Y	1	2014-05-08	neg			0	0	2014-11-24						0	0	0
323	RMCA	0	334	RMCA 26895-M-	anerythrus	F_an	Congo (DR)	Nord-Kivu		Butembo	0.15	29.3	ne0029 PPL	Dyleff	1957-10-08	10	1957	1956-1960	M	1	A	0		2013-09-20	163.4	1.94		Y	1	2014-05-08	neg			0	0	2014-11-24						0	0	0
324	RMCA	0	335	RMCA 27112-M-	anerythrus	F_an	Congo (DR)	Sud-Kivu		Kamituga	-3.01667	28.1	se0328 PPL	Prigogine	1957-07-07	7	1957	1956-1960	F	0	A	0		2013-09-20	21.6	2.17		Y	1	2014-04-22	slightly positive 1/4	2014-11-06		0	0	2014-11-24	positive 4/4	positive 4/4	pos-4/4	2015-02-17	NEG-2	0	0	0
325	RMCA	0	336	RMCA 26698-M-	anerythrus	F_an	Congo (DR)	Bandundu		Bolobo	-2.15	16.2333	se0216 PPL	Ngwe	received 21.12.1957		1957	1956-1960	F	0	A	0		2013-09-20	7.6	2.45		Y	1	2014-05-08	neg			0	0	2014-11-24	positive 1/4	positive 1/4	spos-1/4	2015-02-17	NEG-1	0	0	0
326	RMCA	0	338	RMCA 26697-M-	anerythrus	F_an	Congo (DR)	Bandundu		Bolobo	-2.15	16.2333	se0216 PPL	Ngwe	received 21.12.1957		1957	1956-1960	M	1	A	0		2013-09-20	66.1	1.99		Y	1	2014-04-22	neg			0	0	2014-11-24	positive 2/4	positive 2/4	pos-2/4, spos-1/4	2015-02-17	NEG-2	0	0	0
327	RMCA	0	339	RMCA 26655-M-	anerythrus	F_an	Congo (DR)	Bandundu		Bokalakala	-2.12101	16.3611	se0216 used to be -2.083333333 16.4 PPL	Nkele	received 14.11.1957		1957	1956-1960	F	0	A	0		2013-09-20	144.8	1.92		Y	1	2014-04-22	neg			0	0	2014-11-24						0	0	0
328	RMCA	0	340	RMCA 26601-M-	anerythrus	F_an	Congo (DR)	Orientale		Epulu	1.4	28.6	ne0128 PPL	station de domestication des okapis epulu	1957-01-31	1	1957	1956-1960	F	0	A	0		2013-09-20	79.7	1.69		Y	1	2014-05-08	neg			0	0	2014-11-24						0	0	0
329	RMCA	0	341	RMCA 26433-M-	anerythrus	F_an	Congo (DR)	Nord-Kivu		Etaito	0.216667	28.2667	ne0028	Dyleff	1957-03-06	3	1957	1956-1960	M	1	A	0		2013-09-20	198.6	1.91		Y	1	2014-04-22	neg			0	0	2014-11-24	slightly positive 3/4	slightly positive 2/4	spos-2/4	2015-02-17	NEG-1	0	0	0
330	RMCA	0	342	RMCA 25889-M-	anerythrus	F_an	Congo (DR)	Bandundu		Bolobo	-2.15	16.2333	se0216 PPL	Ngwe	1957-02-01	2	1957	1956-1960	F	0	A	0		2013-09-20	15.3	1.79		N, faint, N, Y	1	2014-04-22	neg			0	0	2014-11-24						0	0	0
331	RMCA	0	343	RMCA 26535-M-	anerythrus	F_an	Congo (DR)	Kasaï-Occidental		Yanza rivterr luisa	-7.2	22.4167	se0722	Jobaert	1957-06-01	6	1957	1956-1960			A	0		2013-09-20	53.9	1.6		faint, faint\	1	2014-04-22	neg			0	0	2014-11-24						0	0	0
332	RMCA	0	344	RMCA 26545-M-	anerythrus	F_an	Congo (DR)	Bandundu		Mbomo	-2.33333	16.3333	se0216 PPL	Ngwe	received 14.09.1957		1957	1956-1960	F	0	A	0		2013-10-03	5.5	1.63		Y	1	2014-05-08	neg			0	0	2014-11-24	positive 2/4	positive 2/4	pos-2/4	2015-02-17	NEG-2	0	0	0
333	RMCA	0	345	RMCA 26546-M-	anerythrus	F_an	Congo (DR)	Bandundu		Mbomo	-2.33333	16.3333	se0216 PPL	Ngwe	received 14.09.1957		1957	1956-1960	F	0	A	0		2013-10-03	11.6	1.99		Y	1	2014-04-22	neg			0	0	2014-11-24	positive 2/4	positive 2/4	pos-2/4	2015-02-17	NEG-2	0	0	0
334	RMCA	0	346	RMCA 26547-M-	anerythrus	F_an	Congo (DR)	Bandundu		Ndwa	-2.15	16.4167	se0216	Ngwe	received 14.09.1957		1957	1956-1960	M	1	A	0		2013-10-03	77.3	1.89		Y	1	2014-04-22	neg			0	0	2014-11-24	positive 1/4, slightly positive 2/4	positive 1/4, slightly positive 2/4	pos-2/4, spos-1/4	2015-02-17	NEG-2	0	0	0
335	RMCA	0	347	RMCA 26548-M-	anerythrus	F_an	Congo (DR)	Bandundu		Ndwa	-2.15	16.4167	se0216	Ngwe	received 14.09.1957		1957	1956-1960	M	1	A	0		2013-10-03	136.2	1.93		Y	1	2014-05-08	neg			0	0	2014-11-24	slightly positive 1/4	slightly positive 1/4	spos-1/4			0	0	0
337	RMCA	0	350	RMCA 26599-M-	anerythrus	F_an	Congo (DR)	Orientale		Epulu	1.4	28.6	ne0128 PPL	station de domestication des okapis epulu	1957-06-11	6	1957	1956-1960			A	0		2013-10-03	4.8	2.24		Y	1	2014-04-22	neg			0	0	2014-11-24						0	0	0
338	RMCA	0	351	RMCA 26598-M-	anerythrus	F_an	Congo (DR)	Orientale		Epulu	1.4	28.6	ne0128 PPL	station de domestication des okapis epulu	1957-02-07	2	1957	1956-1960	F	0	A	0		2013-10-03	40.9	1.68		faint, Y	1	2014-05-08	neg			0	0	2014-11-24						0	0	0
353	RMCA	0	367	RMCA 26538-M-	carruthersi chrysippus	F_ca	Congo (DR)	Sud-Kivu		Chalsila	-3.7	28.8667	se0328	Prigogine	1957-05-03	5	1957	1956-1960	M	1	A	0		2013-10-10	38	1.96		Y	1	2014-05-08	neg			0	0	2014-11-24						0	0	0
354	RMCA	0	368	RMCA 26536-M-	carruthersi chrysippus	F_ca	Congo (DR)	Katanga		Mikenge	-3.73333	28.7333	se0328 pop place	Prigogine	1957-04-14	4	1957	1956-1960	F	0	A	0		2013-10-10	117.2	1.91		Y	1	2014-08-22	neg			0	0	2014-11-24						0	0	0
355	RMCA	0	369	RMCA 26537-M-	carruthersi chrysippus	F_ca	Congo (DR)	Sud-Kivu		Chalsila	-3.7	28.8667	se0328	Prigogine	1957-05-03	5	1957	1956-1960	M	1	A	0		2013-10-10	56	1.75		Y	1	2014-08-22	neg			0	0	2014-11-24	positive 1/4, slightly positive 3/4			2015-02-17	NEG-2	0	0	0
402	RMCA	0	421	RMCA 27520-M-	carruthersi	F_ca	Congo (DR)	Katanga		Kabobo mt	-5.06667	29.1	se0529	Prigogine	1957-11-14	11	1957	1956-1960	F	0	A	0		2013-10-25	115	1.85		Y	1	2014-08-22	neg			0	0	2015-01-14						0	0	0
533	RMCA	0	556	RMCA 26544-M-	congicus	F_co	Congo (DR)	Bandundu		Mbomo	-2.33333	16.3333	se0216 PPL	Ngwe	received 14.09.1957		1957	1956-1960	F	0	A	0		2013-11-22	8	1.62		Y	1	2014-08-27	neg			0	0	2015-01-14						0	0	0
579	RMCA	0	603	RMCA 26543-M-	congicus	F_co	Congo (DR)	Bandundu		Mbomo	-2.33333	16.3333	se0216 PPL	Ngwe	received 14.09.1957		1957	1956-1960	F	0	A	0		2014-01-09	37.2	1.49		Y	1	2014-05-01	neg			0	0	2015-01-21						0	0	0
580	RMCA	0	604	RMCA 26549-M-	congicus	F_co	Congo (DR)	Bandundu		Ndwa	-2.15	16.4167	se0216	Ngwe	received 14.09.1957		1957	1956-1960	F	0	A	0		2014-01-09	51.8	1.65		Y	1	2014-05-01	neg			0	0	2015-01-21						0	0	0
590	RMCA	0	614	RMCA 25883-M-	congicus	F_co	Congo (DR)	Bandundu		Bolobo	-2.15	16.2333	se0216 PPL	Ngwe	1957-02-01	2	1957	1956-1960	M	1	A	0		2014-01-09	24	1.94		N, Y	1	2014-08-27	neg			0	0	2015-01-21						0	0	0
314	RMCA	0	325	RMCA 27283-M-	anerythrus	F_an	Congo (DR)	Bandundu		Bolobo	-2.15	16.2333	se0216 PPL	Ngwe	1957-11-01	11	1957	1956-1960	F	0	A	0		2013-09-20	34.4	1.97		Y	1	2014-04-22	neg			0	0	2014-11-24	positive 4/4	positive 4/4	pos-4/4	2015-02-17	POS-1, NEG-1	1	0	1
62	RMCA	0	62	RMCA 27772-M-	anerythrus	F_an	Congo (DR)	Orientale		Lima	0.9	29.2167	ne0029	Dyleff	1958-11-24	11	1958	1956-1960	M	1	J	1		2013-02-12	60.5	1.83		Y	1	2014-05-01	slightly pos 1/4			0	0	2014-11-07	positive 1/4	positive 1/4	pos-1/4	2015-02-17	NEG-1	0	0	0
256	RMCA	0	265	RMCA 27834-M-	anerythrus	F_an	Congo (DR)	Nord-Kivu		Lima	0.2	29.3	ne0029	Dyleff	1958-10-30	10	1958	1956-1960	M	1	A	0		2013-04-19	16.6	1.95		Y	1	2014-05-07	positive 1/4	2014-12-08		0	0	2014-11-24	positive 3/4	positive 2/4	pos-2/4	2015-02-17	NEG-2	0	0	0
288	RMCA	0	297	RMCA 27773-M-	carruthersi	F_ca	Congo (DR)	Nord-Kivu		Butembo	0.15	29.3	ne0029 PPL	Dyleff	1958-10-23	10	1958	1956-1960	F	0	A	0		2013-08-29	51.1	1.9		Y	1	2014-04-17	6/6 positive	2014-11-06		0	0	2014-11-24						0	0	0
315	RMCA	0	326	RMCA 27134-M-	anerythrus	F_an	Congo (DR)	Orientale		Baya via bondo	4.41667	23.6667	ne0423 PPL	Rooyakkers	received 21.05.1958		1958	1956-1960			A	0		2013-09-20	79.3	1.98		Y	1	2014-05-08	slightly positive 1/4	2014-12-08		0	0	2014-11-24	positive 1/4	positive 1/4	pos-1/4	2015-02-17	NEG-1	0	0	0
319	RMCA	0	330	RMCA 27776-M-	anerythrus	F_an	Congo (DR)	Nord-Kivu		Etaitu	0.216667	28.2667	ne0028	Dyleff	1958-09-16	9	1958	1956-1960	M	1	A	0		2013-09-20	55.5	1.99		Y	1	2014-04-22	neg			0	0	2014-11-24	positive 2/4, slightly positive 1/4	positive 2/4	pos-1/4, spos-1/4	2015-02-17	NEG-2	0	0	0
320	RMCA	0	331	RMCA 27833-M-	anerythrus	F_an	Congo (DR)	Nord-Kivu		Lima	0.2	29.3	ne0029	Dyleff	1959-01-15	1	1958	1956-1960	F	0	A	0		2013-09-20	63.6	1.92		Y	1	2014-04-22	neg			0	0	2014-11-24	positive 2/4	positive 1/4	pos-1/4	2015-02-17	NEG-2	0	0	0
350	RMCA	0	363	RMCA 82.011-M-0642	carruthersi birungensis	F_ca	Congo (DR)	Nord-Kivu		Mushumangabo	-1.43333	29.2667	se0129	de Witte & Verschuren	1958-01-08	1	1958	1956-1960	F	0	A	0		2013-10-10	41.8	1.34		faint, Y	1	2014-04-22	neg			0	0	2014-11-24						0	0	0
352	RMCA	0	366	82.011-M-1155	carruthersi birungensis	F_ca	Congo (DR)			Gitebe	-1.42476	29.2003	se0129	Mission Bourlier & Vershuren (1957-1961)	1958-01-12	1	1958	1956-1960			A	0		2013-10-10	118.4	1.45		Y	1	2014-04-22	neg			0	0	2014-11-24	positive 1/4	positive 1/4	pos-1/4	2015-02-17	NEG-1	0	0	0
356	RMCA	0	370	RMCA 27511-M-	carruthersi chrysippus	F_ca	Congo (DR)	Sud-Kivu		Ibachilo	-3.75	28.4667	se0328	Prigogine	1958-04-03	4	1958	1956-1960	F	0	A	0		2013-10-10	187.6	1.61		Y	1	2014-08-22	neg			0	0	2014-11-24	positive 1/4, slightly positive 3/4			2015-02-17	NEG-1	0	0	0
357	RMCA	0	371	RMCA 27512-M-	carruthersi chrysippus	F_ca	Congo (DR)	Sud-Kivu		Ibachilo	-3.75	28.4667	se0328	Prigogine	1958-03-20	3	1958	1956-1960	M	1	A	0		2013-10-10	140.2	1.83		Y	1	2014-08-22	neg			0	0	2014-11-24						0	0	0
358	RMCA	0	372	RMCA 27513-M-	carruthersi chrysippus	F_ca	Congo (DR)	Sud-Kivu		Ibachilo	-3.75	28.4667	se0328	Prigogine	1958-04-02	4	1958	1956-1960	F	0	A	0		2013-10-10	38.2	1.79		Y	1	2014-08-22	neg			0	0	2014-11-24	positive 2/4			2015-02-17	NEG-2	0	0	0
359	RMCA	0	373	RMCA 27514-M-	carruthersi chrysippus	F_ca	Congo (DR)	Sud-Kivu		Nyawanda	-3.61667	28.5333	se0328	Prigogine	1958-04-28	4	1958	1956-1960	F	0	A	0		2013-10-10	46.9	1.88		Y	1	2014-08-22	neg			0	0	2014-11-24	positive 4/4			2015-02-17	NEG-2	0	0	0
360	RMCA	0	374	RMCA 27515-M-	carruthersi chrysippus	F_ca	Congo (DR)	Sud-Kivu		Ibachilo	-3.75	28.4667	se0328	Prigogine	1958-04-08	4	1958	1956-1960	F	0	A	0		2013-10-10	93.2	1.84		Y	1	2014-08-22	neg			0	0	2014-11-24	positive 4/4			2015-02-17	NEG-2	0	0	0
361	RMCA	0	375	RMCA 27726-M-	carruthersi chrysippus	F_ca	Congo (DR)	Sud-Kivu		Luiko	-3.83333	28.7833	se0328	Prigogine	1958-09-26	9	1958	1956-1960	F	0	A	0		2013-10-10	45.1	1.7		Y	1	2014-08-22	neg			0	0	2014-11-24						0	0	0
362	RMCA	0	376	RMCA 27517-M-	carruthersi chrysippus	F_ca	Congo (DR)	Sud-Kivu		Kianda	-4.1	28.8167	se0428 pop place	Prigogine	1958-08-23	8	1958	1956-1960	M	1	A	0		2013-10-10	119.2	1.91		Y	1	2014-08-22	neg			0	0	2014-11-24	slightly positive 1/4					0	0	0
363	RMCA	0	377	RMCA 27516-M-	carruthersi chrysippus	F_ca	Congo (DR)	Sud-Kivu		Ibachilo	-3.75	28.4667	se0328	Prigogine	1958-04-07	4	1958	1956-1960	M	1	A	0		2013-10-10	104.5	1.73		Y	1	2014-08-22	neg			0	0	2014-11-24	slightly positive 4/4			2015-02-17	NEG-1	0	0	0
364	RMCA	0	378	RMCA 27519-M-	carruthersi chrysippus	F_ca	Congo (DR)	Sud-Kivu		Luiko	-3.83333	28.7833	se0328	Prigogine	1958-07-30	7	1958	1956-1960	M	1	J	1		2013-10-10	404.5	1.48		Y	1	2014-08-22	neg			0	0	2014-11-24						0	0	0
365	RMCA	0	379	RMCA 27518-M-	carruthersi chrysippus	F_ca	Congo (DR)	Sud-Kivu		Luiko	-3.83333	28.7833	se0328	Prigogine	1958-07-10	7	1958	1956-1960	M	1	J	1		2013-10-10	143.9	1.85		Y	1	2014-08-22	neg			0	0	2014-11-24						0	0	0
416	RMCA	0	435	RMCA 31542-M-	pyrrhopus	F_py	Congo (DR)	Nord-Kivu		Kisima reg v.mymyz	0.35	29.6333	ne0029 PPL	Colin	1958-07-07	7	1958	1956-1960			A	0		2013-10-25	26.3	1.5		N, N, Y	1	2014-08-22	neg			0	0	2015-01-14						0	0	0
433	RMCA	0	452	RMCA 26930-M-	lemniscatus	F_lem	Congo (DR)	Bas-Congo		Tshela	-4.98333	12.9333	se0412 pop place	societe de colonisation agricole au mayumbe	received 21.02.1958		1958	1956-1960	M	1	A	0		2013-11-08	31.9	1.77		Y	1	2014-08-22	positive 1/4	2014-12-08		0	0	2015-01-14						0	0	0
699	RMCA	0	753	RMCA 27110-M-	pyrrhopus	F_py	Congo (DR)	Sud-Kivu		Kamituga	-3.01667	28.1	se0328 PPL	Prigogine	1958-01-15	1	1958	1956-1960	M	1	A	0		2014-01-30	326.6	1.8		Y	1	2014-11-05	neg			0	0	2015-02-17						0	0	0
700	RMCA	0	754	RMCA 27479-M-	pyrrhopus	F_py	Congo (DR)	Nord-Kivu		Butembo	0.15	29.3	ne0029 PPL	Dyleff	1958-06-16	6	1958	1956-1960	M	1	A	0		2014-01-30	103.6	1.85		Y	1	2014-11-05	neg			0	0	2015-02-17	slightly positive 1/4	slightly positive 1/4	spos-1/4	2015-03-10	NEG-1	0	0	0
701	RMCA	0	755	RMCA 27271-M-	pyrrhopus	F_py	Congo (DR)	Nord-Kivu		Etaitu	0.216667	28.2667	ne0028	Dyleff	1958-03-25	3	1958	1956-1960	F	0	A	0		2014-01-30	94.5	1.87		Y	1	2014-11-05	neg			0	0	2015-02-17						0	0	0
702	RMCA	0	756	RMCA 27774-M-	pyrrhopus	F_py	Congo (DR)	Nord-Kivu		Etaitu	0.216667	28.2667	ne0028	Dyleff	1958-09-19	9	1958	1956-1960	F	0	A	0		2014-01-30	11.2	1.99		Y	1	2014-11-05	neg			0	0	2015-02-17	positive 1/4	positive 1/4	pos-1/4	2015-03-10	NEG-1	0	0	0
706	RMCA	0	760	RMCA 27827-M-	pyrrhopus	F_py	Congo (DR)	Nord-Kivu		Lima	0.2	29.3	ne0029	Dyleff	1958-10-30	10	1958	1956-1960	M	1	A	0		2014-01-30	9.9	1.68		Y	1	2014-11-05	neg			0	0	2015-02-17	positive 1/4, slightly positive 1/4	positive 1/4, slightly positive 1/4	pos-1/4	2015-03-10	NEG-1	0	0	0
251	RMCA	0	260	RMCA 27848-M-	anerythrus	F_an	Congo (DR)	Nord-Kivu		Lima	0.2	29.3	ne0029	Dyleff	1959-03-20	3	1959	1956-1960	F	0	A	0		2013-04-19	23.6	1.52		Y	1	2014-05-07	neg			0	0	2014-11-19	positive 1/4	positive 1/4	pos-1/4	2015-02-17	NEG-1	0	0	0
252	RMCA	0	261	RMCA 27850-M-	anerythrus	F_an	Congo (DR)	Nord-Kivu		Lima	0.2	29.3	ne0029	Dyleff	1959-02-01	2	1959	1956-1960			A	0		2013-04-19	26.6	1.6		Y	1	2014-05-07	neg			0	0	2014-11-24	positive 1/4	positive 1/4	pos-1/4	2015-02-17	NEG-1	0	0	0
253	RMCA	0	262	RMCA 27835-M-	anerythrus	F_an								Dyleff	received 26.05.1959		1959	1956-1960			A	0		2013-04-19	27.1	1.73		Y	1	2014-05-07	positive 1/4	2014-12-08		0	0	2014-11-24	positive 1/4			2015-02-17	NEG-1	0	0	0
254	RMCA	0	263	RMCA 27836-M-	anerythrus	F_an								Dyleff	received 26.05.1959		1959	1956-1960			A	0		2013-04-19	32.1	1.94		Y	1	2014-04-17	slightly positive 1/4			0	0	2014-11-24	positive 1/4	positive 1/4	spos-1/4	2015-02-17	NEG-1	0	0	0
255	RMCA	0	264	RMCA 28452-M-	anerythrus	F_an	Congo (DR)	Nord-Kivu		Alima	0.583333	29.3	ne0029	Dyleff	1959-03-20	3	1959	1956-1960	M	1	A	0		2013-04-19	28.4	1.51		Y	1	2014-05-07	positive 1/4	2014-12-08		0	0	2014-11-24	positive 2/4	positive 2/4	pos-1/4, spos-1/4	2015-02-17	NEG-2	0	0	0
257	RMCA	0	266	RMCA 27856-M-	anerythrus	F_an	Congo (DR)	Nord-Kivu		Lima	0.2	29.3	ne0029	Dyleff	1959-02-20	2	1959	1956-1960	F	0	A	0		2013-04-19	74.6	1.74		Y	1	2014-05-08	neg			0	0	2014-11-24						0	0	0
285	RMCA	0	294	RMCA 27854-M-	carruthersi	F_ca	Congo (DR)	Nord-Kivu		Butembo	0.15	29.3	ne0029 PPL	Dyleff	1959-03-09	3	1959	1956-1960	M	1	A	0		2013-08-29	86.7	1.4		weird, Y	1	2014-05-08	neg			0	0	2014-11-24						0	0	0
287	RMCA	0	296	RMCA 27853-M-	carruthersi	F_ca	Congo (DR)	Nord-Kivu		Alima	0.583333	29.3	ne0029	Dyleff	1959-03-01	3	1959	1956-1960			A	0		2013-08-29	7.2	1.75		Y	1	2014-04-17	neg			0	0	2014-11-24						0	0	0
289	RMCA	0	298	RMCA 27851-M-	carruthersi	F_ca	Congo (DR)	Nord-Kivu		Butembo	0.15	29.3	ne0029 PPL	Dyleff	1959-03-03	3	1959	1956-1960	M	1	A	0		2013-08-29	35.3	1.63		Y	1	2014-04-17	slightly positive 2/4	2014-11-06		0	0	2014-11-24	slightly positive 1/4					0	0	0
290	RMCA	0	299	RMCA 27852-M-	carruthersi	F_ca	Congo (DR)	Nord-Kivu		Butembo	0.15	29.3	ne0029 PPL	Dyleff	1959-03-09	3	1959	1956-1960	F	0	A	0		2013-08-29	55.6	1.8		Y	1	2014-04-17	neg			0	0	2014-11-24	positive 1/4			2015-02-17	NEG-1	0	0	0
340	RMCA	0	353	RMCA 27855-M-	carruthersi carruthersi	F_ca	Congo (DR)	Nord-Kivu		Butembo	0.15	29.3	ne0029 PPL	Dyleff	1959-02-21	2	1959	1956-1960	F	0	A	0		2013-10-03	11.3	1.72		Y	1	2014-05-08	neg			0	0	2014-11-24						0	0	0
400	RMCA	0	419	RMCA 28874-M-	carruthersi	F_ca	Congo (DR)	Sud-Kivu		Nyawaringo	-2.08243	28.5667	se0228 used to be -2_28.81666667 stream	Prigogine	1959-03-13	3	1959	1956-1960	F	0	A	0		2013-10-25	19.3	1.55		Y	1	2014-08-22	neg			0	0	2015-01-14						0	0	0
401	RMCA	0	420	RMCA 28876-M-	carruthersi	F_ca	Congo (DR)	Sud-Kivu		Nyawaringo	-2.08243	28.5667	se0228 used to be -2_28.81666667 stream	Prigogine	1959-03-14	3	1959	1956-1960	F	0	A	0		2013-10-25	32	1.7		Y	1	2014-08-22	neg			0	0	2015-01-14						0	0	0
411	RMCA	0	430	RMCA 28875-M-	carruthersi	F_ca	Congo (DR)	Sud-Kivu		Nyawaringo	-2.08243	28.5667	se0228 used to be -2_28.81666667 stream	Prigogine	1959-03-02	3	1959	1956-1960	F	0	A	0		2013-10-25	10.3	1.72		Y	1	2014-08-22	neg			0	0	2015-01-14	positive 2/4	positive 1/4	pos-1/4	2015-02-17	NEG-2	0	0	0
413	RMCA	0	432	RMCA 28877-M-	carruthersi	F_ca	Congo (DR)	Sud-Kivu		Nyawarongo	-2.08243	28.5667	se0228 used to be -2_28.81666667 stream	Prigogine	1959-02-21	2	1959	1956-1960			A	0		2013-10-25	19	1.79		Y	1	2014-08-22	neg			0	0	2015-01-14						0	0	0
707	RMCA	0	761	RMCA 27858-M-	pyrrhopus	F_py	Congo (DR)	Nord-Kivu		Lima	0.2	29.3	ne0029	Dyleff	1959-02-20	2	1959	1956-1960	M	1	A	0		2014-01-30	38.1	1.49		Y	1	2014-11-05	neg			0	0	2015-02-17						0	0	0
708	RMCA	0	762	RMCA 27857-M-	pyrrhopus	F_py	Congo (DR)	Nord-Kivu		Lima	0.2	29.3	ne0029	Dyleff	1959-02-20	2	1959	1956-1960	F	0	A	0		2014-01-30	311.5	1.85		Y	1	2014-11-05	slightly positive 4/4	2014-12-08		0	0	2015-02-17						0	0	0
709	RMCA	0	763	RMCA 27859-M-	pyrrhopus	F_py	Congo (DR)	Nord-Kivu		Lima	0.2	29.3	ne0029	Dyleff	1959-03-20	3	1959	1956-1960	F	0	J	1		2014-01-30	214.5	1.84		Y	1	2014-11-05	neg			0	0	2015-02-17						0	0	0
713	RMCA	0	767	RMCA 28151-M-	pyrrhopus	F_py	Congo (DR)	Nord-Kivu		Alima	0.583333	29.3	ne0029	Dyleff	1959-07-30	7	1959	1956-1960	F	0	A	0		2014-01-30	302.3	1.76		Y	1	2014-11-05	neg			0	0	2015-02-17						0	0	0
714	RMCA	0	768	RMCA 28150-M-	pyrrhopus	F_py	Congo (DR)	Nord-Kivu		Alima	0.583333	29.3	ne0029	Dyleff	1959-06-17	6	1959	1956-1960	M	1	A	0		2014-02-06	650.5	1.87		Y	1	2014-11-05	neg			0	0	2015-02-17						0	0	0
715	RMCA	0	769	RMCA 28152-M-	pyrrhopus	F_py	Congo (DR)	Nord-Kivu		Alima	0.583333	29.3	ne0029	Dyleff	1959-09-11	9	1959	1956-1960	M	1	J	1		2014-02-06	85.2	1.72		Y	1	2014-11-05	neg			0	0	2015-02-17						0	0	0
716	RMCA	0	770	RMCA 28526-M-	pyrrhopus	F_py	Congo (DR)	Nord-Kivu		Alima	0.583333	29.3	ne0029	Dyleff	1959-10-02	10	1959	1956-1960	F	0	A	0		2014-02-06	117.9	1.69		Y	1	2014-11-05	neg			0	0	2015-02-17						0	0	0
250	RMCA	0	259	RMCA 27849-M-	anerythrus	F_an	Congo (DR)	Nord-Kivu		Lima	0.2	29.3	ne0029	Dyleff	1959-03-20	3	1959	1956-1960	M	1	A	0		2013-04-19	21.1	1.86		Y	1	2014-05-07	neg			0	0	2014-11-19	positive 3/4, slightly positive 1/4	positive 3/4, slightly positive 1/4	pos-2/4, spos-1/4	2015-02-17	POS-1, NEG-1	1	0	1
265	RMCA	0	274	RMCA 28143-M-	anerythrus	F_an	Congo (DR)	Nord-Kivu		Alima	0.583333	29.3	ne0029	Dyleff	1959-07-30	7	1959	1956-1960	M	1	A	0		2013-04-19	178.7	1.45		Y	1	2014-05-08	positive 1/4	2014-12-08	POSITIVE-1 sample verified	1	0	2014-11-24	positive 4/4	positive 4/4	pos-4/4	2015-02-17	NEG-2	0	0	1
18	RMCA	0	18	RMCA 30701-M-	anerythrus	F_an	Congo (DR)	Nord-Kivu		Lima	0.2	29.3	ne0029	Dyleff	1960-12-16	12	1960	1956-1960	M	1	A	0		2013-01-29	42.4	1.84		Y	1	2014-05-01	neg			0	0	2014-11-07						0	0	0
29	RMCA	0	29	RMCA 30697-M-	anerythrus	F_an	Congo (DR)	Nord-Kivu		Lima	0.2	29.3	ne0029	Dyleff	1960-12-04	12	1960	1956-1960	M	1	A	0		2013-02-07	39.2	1.8		Y	1	2014-05-01	neg			0	0	2014-11-07				2015-02-17	NEG-1	0	0	0
30	RMCA	0	30	RMCA 30696-M-	anerythrus	F_an	Congo (DR)	Nord-Kivu		Lima	0.2	29.3	ne0029	Dyleff	1960-12-02	12	1960	1956-1960	F	0	A	0		2013-02-07	26.5	1.77		Y	1	2014-05-01	neg			0	0	2014-11-07						0	0	0
31	RMCA	0	31	RMCA 30695-M-	anerythrus	F_an	Congo (DR)	Nord-Kivu		Lima	0.2	29.3	ne0029	Dyleff	1960-12-01	12	1960	1956-1960	F	0	A	0		2013-02-07	21.7	1.67		Y	1	2014-05-01	neg			0	0	2014-11-07						0	0	0
32	RMCA	0	32	RMCA 30700-M-	anerythrus	F_an	Congo (DR)	Nord-Kivu		Lima	0.2	29.3	ne0029	Dyleff	1960-12-12	12	1960	1956-1960	F	0	A	0		2013-02-07	45.6	1.65		Y	1	2014-05-01	neg			0	0	2014-11-07	slightly positive 2/4	slightly positive 2/4	spos-2/4			0	0	0
33	RMCA	0	33	RMCA 30699-M-	anerythrus	F_an	Congo (DR)	Nord-Kivu		Lima	0.2	29.3	ne0029	Dyleff	1960-12-12	12	1960	1956-1960	F	0	A	0		2013-02-07	6.8	1.67		Y	1	2014-05-01	neg			0	0	2014-11-07						0	0	0
34	RMCA	0	34	RMCA 30698-M-	anerythrus	F_an	Congo (DR)	Nord-Kivu		Lima	0.2	29.3	ne0029	Dyleff	1960-12-12	12	1960	1956-1960	F	0	A	0		2013-02-07	25.5	1.47		Y	1	2014-05-01	neg			0	0	2014-11-07						0	0	0
35	RMCA	0	35	RMCA 29240-M-	anerythrus	F_an	Congo (DR)	Nord-Kivu		Lima	0.2	29.3	ne0029	Dyleff	1960-07-25	7	1960	1956-1960	F	0	A	0		2013-02-07	17.9	1.51		Y	1	2014-05-01	neg			0	0	2014-11-07						0	0	0
36	RMCA	0	36	RMCA 30693-M-	anerythrus	F_an	Congo (DR)	Nord-Kivu		Lima	0.2	29.3	ne0029	Dyleff	1960-09-11	9	1960	1956-1960	F	0	A	0		2013-02-07	3.3	1.7		Y	1	2014-04-15	neg		0	0	0	2014-11-07						0	0	0
37	RMCA	0	37	RMCA 30694-M-	anerythrus	F_an	Congo (DR)	Nord-Kivu		Lima	0.2	29.3	ne0029	Dyleff	1960-12-01	12	1960	1956-1960	F	0	A	0		2013-02-08	33.8	1.82		Y	1	2014-05-01	neg			0	0	2014-11-07						0	0	0
43	RMCA	0	43	RMCA 30550-M-	anerythrus	F_an	Congo (DR)	Sud-Kivu		Byonga	-3.35	28.1333	se0328 pop place	Prigogine	1960-09-23	9	1960	1956-1960	F	0	A	0		2013-02-08	45.7	1.88		Y	1	2014-04-15	slightly positive 2/4			0	0	2014-11-07	slightly positive 1/4	slightly positive 1/4	spos-1/4			0	0	0
46	RMCA	0	46	RMCA 29237-M-	anerythrus	F_an	Congo (DR)	Nord-Kivu		Lima	0.2	29.3	ne0029	Dyleff	1960-08-20	8	1960	1956-1960	M	1	A	0		2013-02-08	65	1.74		Y	1					0	0	2014-11-07	slightly positive 1/4	slightly positive 1/4	spos-1/4			0	0	0
47	RMCA	0	47	RMCA 29238-M-	anerythrus	F_an	Congo (DR)	Nord-Kivu		Lima	0.2	29.3	ne0029	Dyleff	1960-07-24	7	1960	1956-1960	M	1	A	0		2013-02-08	10.5	1.88		Y	1	2014-04-15	slightly poisitive 1/4?			0	0	2014-11-07						0	0	0
48	RMCA	0	48	RMCA 29239-M-	anerythrus	F_an	Congo (DR)	Nord-Kivu		Lima	0.2	29.3	ne0029	Dyleff	1960-07-26	7	1960	1956-1960	F	0	A	0		2013-02-08	13.7	1.58		Y	1	2014-04-15	neg			0	0	2014-11-07						0	0	0
50	RMCA	0	50	RMCA 28958-M-	anerythrus	F_an	Congo (DR)	Sud-Kivu		Irangi	-1.9	28.45	se0128	Rahm	1959-09-16	9	1960	1956-1960			A	0		2013-02-08	192.5	1.87		Y	1	2014-05-01	neg			0	0	2014-11-07	slightly positive 2/4	slightly positive 2/4				0	0	0
51	RMCA	0	51	RMCA 29236-M-	anerythrus	F_an	Congo (DR)	Nord-Kivu		Lima	0.2	29.3	ne0029	Dyleff	1960-07-25	7	1960	1956-1960	F	0	A	0		2013-02-08	64	1.83		Y	1	2014-05-01	neg			0	0	2014-11-07	slightly positive 1/4	slightly positive 1/4				0	0	0
53	RMCA	0	53	RMCA 28954-M-	anerythrus	F_an	Congo (DR)	Nord-Kivu		Lima	0.583333	29.3	ne0029	Dyleff	1960-05-03	5	1960	1956-1960	F	0	A	0		2013-02-08	35.7	1.66		Y	1	2014-04-15	positive 1/4			0	0	2014-11-07						0	0	0
54	RMCA	0	54	RMCA 28955-M-	anerythrus	F_an	Congo (DR)	Nord-Kivu		Lima	0.583333	29.3	ne0029	Dyleff	1960-05-09	5	1960	1956-1960	M	1	A	0		2013-02-08	159	1.85		Y	1	2014-05-01	neg			0	0	2014-11-07			spos-1/4	2015-02-17	NEG-1	0	0	0
258	RMCA	0	267	RMCA 28826-M-	anerythrus	F_an	Congo (DR)	Nord-Kivu		Alima	0.583333	29.3	ne0029	Dyleff	1960-04-01	4	1960	1956-1960	F	0	A	0		2013-04-19	38.7	1.99		Y	1	2014-05-08	neg			0	0	2014-11-24						0	0	0
259	RMCA	0	268	RMCA 28824-M-	anerythrus	F_an	Congo (DR)	Nord-Kivu		Alima	0.583333	29.3	ne0029	Dyleff	1960-02-01	2	1960	1956-1960			A	0		2013-04-19	19.7	2.02		Y	1	2014-05-08	neg			0	0	2014-11-24	positive 2/4	positive 2/4	pos-2/4	2015-02-17	NEG-2	0	0	0
260	RMCA	0	269	RMCA 28823-M-	anerythrus	F_an	Congo (DR)	Nord-Kivu		Alima	0.583333	29.3	ne0029	Dyleff	1960-02-01	2	1960	1956-1960			A	0		2013-04-19	17.1	1.8		Y	1	2014-05-08	slightly positive 1/4	2014-12-08		0	0	2014-11-24	positive 3/4	positive 3/4	pos 3/4	2015-02-17	NEG-1	0	0	0
261	RMCA	0	270	RMCA 28825-M-	anerythrus	F_an	Congo (DR)	Nord-Kivu		Alima	0.583333	29.3	ne0029	Dyleff	1960-02-01	2	1960	1956-1960	F	0	A	0		2013-04-19	13.4	1.67		Y	1	2014-05-08	neg			0	0	2014-11-24						0	0	0
262	RMCA	0	271	RMCA 28820-M-	anerythrus	F_an	Congo (DR)	Nord-Kivu		Alima	0.583333	29.3	ne0029	Dyleff	1960-02-01	2	1960	1956-1960	F	0	A	0		2013-04-19	35.5	1.91		Y	1	2014-05-08	neg			0	0	2014-11-24	positive 1/4	positive 1/4	pos-1/4	2015-02-17	NEG-1	0	0	0
263	RMCA	0	272	RMCA 28821-M-	anerythrus	F_an	Congo (DR)	Nord-Kivu		Alima	0.583333	29.3	ne0029	Dyleff	1960-04-01	4	1960	1956-1960	M	1	A	0		2013-04-19	12.2	1.69		Y	1	2014-05-08	neg			0	0	2014-11-24	positive 1/4	positive 1/4	pos-1/4	2015-02-17	NEG-1	0	0	0
264	RMCA	0	273	RMCA 28822-M-	anerythrus	F_an	Congo (DR)	Nord-Kivu		Alima	0.583333	29.3	ne0029	Dyleff	1960-02-01	2	1960	1956-1960	F	0	A	0		2013-04-19	19.6	1.58		Y	1	2014-05-08	neg			0	0	2014-11-24	positive 1/4	positive 1/4	pos-1/4	2015-02-17	NEG-1	0	0	0
266	RMCA	0	275	RMCA 28818-M-	anerythrus	F_an	Congo (DR)	Nord-Kivu		Alima	0.583333	29.3	ne0029	Dyleff	1960-02-01	2	1960	1956-1960	M	1	A	0		2013-04-19	34.7	1.5		Y	1	2014-05-08	neg			0	0	2014-11-24						0	0	0
267	RMCA	0	276	RMCA 28819-M-	anerythrus	F_an	Congo (DR)	Nord-Kivu		Alima	0.583333	29.3	ne0029	Dyleff	1960-02-01	2	1960	1956-1960	F	0	A	0		2013-04-19	27.3	1.97		Y	1	2014-04-17	neg			0	0	2014-11-24						0	0	0
551	RMCA	0	575	RMCA 28539-M-	congicus	F_co	Congo (DR)	Kasaï-Occidental		Bena longo	-4.86667	21.6667	se0421	Dechamps	1960-01-15	1	1960	1956-1960			A	0		2013-12-06	110.7	1.43		N, N, faint	0.25	2014-08-27	neg			0	0	2015-01-21						0	0	0
654	RMCA	0	678	RMCA 30682-M-	pyrrhopus akka	F_py	Congo (DR)	Nord-Kivu		Lima	0.2	29.3	ne0029	Dyleff	1960-12-01	12	1960	1956-1960	F	0	A	0		2014-01-23	32.4	1.89		Y	1	2014-10-02	neg			0	0	2015-01-21	slightly positive 1/4					0	0	0
655	RMCA	0	679	RMCA 30681-M-	pyrrhopus akka	F_py	Congo (DR)	Nord-Kivu		Lima	0.2	29.3	ne0029	Dyleff	1960-12-01	12	1960	1956-1960	M	1	A	0		2014-01-23	24.6	1.46		Y	1	2014-10-02	neg			0	0	2015-01-21	positive 1/4	positive 1/4	pos-1/4	2015-03-10	NEG-1	0	0	0
659	RMCA	0	683	RMCA 30679-M-	pyrrhopus akka	F_py	Congo (DR)	Orientale		Etebe	1.03333	29.1	ne0129 Mapped is Etabe	Dyleff	1960-09-01	9	1960	1956-1960	F	0	A	0		2014-01-23	37.4	1.76		Y	1	2014-10-02	neg			0	0	2015-01-21	slightly positive 2/4	slightly positive 1/4				0	0	0
660	RMCA	0	684	RMCA 30678-M-	pyrrhopus akka	F_py	Congo (DR)	Orientale		Etebe	1.03333	29.1	ne0129 Mapped is Etabe	Dyleff	1960-09-01	9	1960	1956-1960	M	1	A	0		2014-01-23	118.9	1.83		Y	1	2014-10-02	neg			0	0	2015-01-21						0	0	0
661	RMCA	0	685	RMCA 30680-M-	pyrrhopus akka	F_py	Congo (DR)	Nord-Kivu		Lima	0.2	29.3	ne0029	Dyleff	1960-11-12	11	1960	1956-1960	M	1	A	0		2014-01-23	55	1.81		Y	1	2014-05-01	neg			0	0	2015-01-21	positive 1/4	positive 1/4		2015-03-10	NEG-1	0	0	0
664	RMCA	0	688	RMCA 30684-M-	pyrrhopus akka	F_py	Congo (DR)	Nord-Kivu		Lima	0.2	29.3	ne0029	Dyleff	1960-12-03	12	1960	1956-1960	M	1	A	0		2014-01-23	56.9	1.56		Y	1	2014-10-02	neg			0	0	2015-01-21	positive 1/4	positive 1/4	pos-1/4	2015-03-10	NEG-1	0	0	0
666	RMCA	0	690	RMCA 30686-M-	pyrrhopus akka	F_py	Congo (DR)	Nord-Kivu		Lima	0.2	29.3	ne0029	Dyleff	1960-12-12	12	1960	1956-1960	M	1	A	0		2014-01-23	49.4	1.7		Y	1	2014-11-05	neg			0	0	2015-01-21	positive 2/4, slightly positive 1/4	positive 2/4	pos-1/4	2015-03-10	NEG-2	0	0	0
668	RMCA	0	692	RMCA 30685-M-	pyrrhopus akka	F_py	Congo (DR)	Nord-Kivu		Lima	0.2	29.3	ne0029	Dyleff	1960-12-10	12	1960	1956-1960	M	1	A	0		2014-01-23	53.1	1.85		Y	1	2014-11-05	neg			0	0	2015-01-21						0	0	0
673	RMCA	0	697	RMCA 30687-M-	pyrrhopus akka	F_py	Congo (DR)	Nord-Kivu		Lima	0.2	29.3	ne0029	Dyleff	1960-12-16	12	1960	1956-1960	M	1	A	0		2014-01-23	45.5	1.7		Y	1	2014-11-05	neg			0	0	2015-01-21						0	0	0
710	RMCA	0	764	RMCA 28813-M-	pyrrhopus	F_py	Congo (DR)	Nord-Kivu		Alima	0.583333	29.3	ne0029	Dyleff	1960-03-06	3	1960	1956-1960	M	1	A	0		2014-01-30	26.3	1.69		N, Y	1	2014-11-05	neg			0	0	2015-02-17						0	0	0
711	RMCA	0	765	RMCA 28814-M-	pyrrhopus	F_py	Congo (DR)	Nord-Kivu		Alima	0.583333	29.3	ne0029	Dyleff	1960-03-01	3	1960	1956-1960	M	1	A	0		2014-01-30	60.8	1.38		Y	1	2014-11-05	neg			0	0	2015-02-17						0	0	0
712	RMCA	0	766	RMCA 28812-M-	pyrrhopus	F_py	Congo (DR)	Nord-Kivu		Alima	0.583333	29.3	ne0029	Dyleff	1960-02-01	2	1960	1956-1960	F	0	A	0		2014-01-30	32.9	1.78		Y	1	2014-11-05	neg			0	0	2015-02-17						0	0	0
717	RMCA	0	771	RMCA 28810-M-	pyrrhopus	F_py	Congo (DR)	Nord-Kivu		Alima	0.583333	29.3	ne0029	Dyleff	1960-04-01	4	1960	1956-1960	M	1	A	0		2014-02-06	109.6	1.48		Y	1	2014-11-05	neg			0	0	2015-02-17						0	0	0
718	RMCA	0	772	RMCA 28811-M-	pyrrhopus	F_py	Congo (DR)	Nord-Kivu		Alima	0.583333	29.3	ne0029	Dyleff	1960-03-08	3	1960	1956-1960	M	1	A	0		2014-02-06	27.1	1.71		Y	1	2014-11-05	neg			0	0	2015-02-17						0	0	0
719	RMCA	0	773	RMCA 29227-M-	pyrrhopus	F_py	Congo (DR)	Nord-Kivu		Lima	0.2	29.3	ne0029	Dyleff	1960-08-25	8	1960	1956-1960			A	0		2014-02-06	44	1.74		Y	1	2014-11-05	neg			0	0	2015-02-17						0	0	0
720	RMCA	0	774	RMCA 29228-M-	pyrrhopus	F_py	Congo (DR)	Nord-Kivu		Lima	0.2	29.3	ne0029	Dyleff	1960-08-06	8	1960	1956-1960	F	0	A	0		2014-02-06	82.4	1.74		Y	1	2014-11-05	neg			0	0	2015-02-17						0	0	0
721	RMCA	0	775	RMCA 29229-M-	pyrrhopus	F_py	Congo (DR)	Nord-Kivu		Lima	0.2	29.3	ne0029	Dyleff	1960-07-26	7	1960	1956-1960	F	0	A	0		2014-02-06	5.7	1.55		Y	1	2014-11-05	neg			0	0	2015-02-17						0	0	0
722	RMCA	0	776	RMCA 28957-M-	pyrrhopus	F_py	Congo (DR)	Nord-Kivu		Lima	0.583333	29.3	ne0029	Dyleff	1960-04-30	4	1960	1956-1960	M	1	A	0		2014-02-06	180.4	1.81		Y	1	2014-11-05	neg			0	0	2015-02-17						0	0	0
724	RMCA	0	778	RMCA 29225-M-	pyrrhopus	F_py	Congo (DR)	Nord-Kivu		Lima	0.2	29.3	ne0029	Dyleff	1960-08-20	8	1960	1956-1960	F	0	A	0		2014-02-06	10.3	1.6		Y	1	2014-11-05	neg			0	0	2015-02-17						0	0	0
725	RMCA	0	779	RMCA 28815-M-	pyrrhopus	F_py	Congo (DR)	Nord-Kivu		Alima	0.583333	29.3	ne0029	Dyleff	1960-04-01	4	1960	1956-1960	M	1	A	0		2014-02-06	51.7	1.72		Y	1	2014-11-05	neg			0	0	2015-02-17						0	0	0
726	RMCA	0	780	RMCA 28817-M-	pyrrhopus	F_py	Congo (DR)	Nord-Kivu		Alima	0.583333	29.3	ne0029	Dyleff	1960-02-01	2	1960	1956-1960	F	0	A	0		2014-02-06	164.3	1.45		Y	1	2014-11-05	neg			0	0	2015-02-17						0	0	0
727	RMCA	0	781	RMCA 28816-M-	pyrrhopus	F_py	Congo (DR)	Nord-Kivu		Alima	0.583333	29.3	ne0029	Dyleff	1960-04-01	4	1960	1956-1960	M	1	A	0		2014-02-06	26.9	1.73		Y	1	2014-11-05	neg			0	0	2015-02-17						0	0	0
49	RMCA	0	49	RMCA 28956-M-	anerythrus	F_an	Congo (DR)	Nord-Kivu		Lima	0.583333	29.3	ne0029	Dyleff	1960-04-03	4	1960	1956-1960	F	0	A	0		2013-02-08	61.5	1.81		Y	1	2014-04-15	slightly positive 1/4			0	0	2014-11-07	positive 1/4	positive 1/4	pos-1/4	2015-02-17	POS-1	1	0	1
52	RMCA	0	52	RMCA 28878-M-	anerythrus	F_an	Congo (DR)	Sud-Kivu		Kamituga	-3.01667	28.1	se0328 PPL	Prigogine	1960-02-21	2	1960	1956-1960	M	1	A	0		2013-02-08	151.4	1.88		Y	1	4/15/2014, 11/5/14	slightly positive 2/4, positive 1/4	2014-12-08	POSITIVE-1 sample verified	1	0	2014-11-07				2015-02-17	NEG-1	0	0	1
723	RMCA	0	777	RMCA 29226-M-	pyrrhopus	F_py	Congo (DR)	Nord-Kivu		Lima	0.2	29.3	ne0029	Dyleff	1960-08-06	8	1960	1956-1960	F	0	A	0		2014-02-06	116.2	1.81		Y	1	2014-11-05	neg			0	0	2015-02-17	positive 1/4	positive 1/4	pos-1/4	2015-03-10	POS-1	1	0	1
14	RMCA	0	14	RMCA 30707-M-	anerythrus	F_an	Congo (DR)	Nord-Kivu		Lima	0.2	29.3	ne0029	Dyleff	1961-07-14	7	1961	1961-1965			A	0		2013-01-29	37.3	1.58		Y	1	2014-05-01	neg			0	0	2014-11-07	slightly positive 1/4	slightly positive 1/4				0	0	0
15	RMCA	0	15	RMCA 30708-M-	anerythrus	F_an	Congo (DR)	Nord-Kivu		Lima	0.2	29.3	ne0029	Dyleff	1961-07-16	7	1961	1961-1965	M	1	A	0		2013-01-29	62	1.9		Y	1	2014-04-15	1/4 positive?			0	0	2014-11-07	slightly positive 3/4	slightly positive 3/4	spos-3/4	2015-02-17	NEG-1	0	0	0
17	RMCA	0	17	RMCA 30703-M-	anerythrus	F_an	Congo (DR)	Nord-Kivu		Lima	0.2	29.3	ne0029	Dyleff	1961-02-07	2	1961	1961-1965	M	1	A	0		2013-01-29	94.2	1.75		Y	1	2014-05-01	neg			0	0	2014-11-07	slightly positive 3/4	slightly positive 3/4				0	0	0
19	RMCA	0	19	RMCA 30702-M-	anerythrus	F_an	Congo (DR)	Nord-Kivu		Lima	0.2	29.3	ne0029	Dyleff	1961-01-30	1	1961	1961-1965	F	0	A	0		2013-02-07	53.8	1.89		Y	1	2014-05-01	neg			0	0	2014-11-07	slightly positive 3/4	slightly positive 3/4	spos-3/4			0	0	0
24	RMCA	0	24	RMCA 31293-M-	anerythrus	F_an	Congo (DR)	Nord-Kivu		Lima	0.2	29.3	ne0029	Dyleff	1961-09-20	9	1961	1961-1965	M	1	A	0		2013-02-07	135.6	1.88		Y	1	2014-05-01	neg			0	0	2014-11-07	slightly positive 1/4	slightly positive 1/4				0	0	0
38	RMCA	0	38	RMCA 30711-M-	anerythrus	F_an	Congo (DR)	Nord-Kivu		? lima	0.2	29.3	ne0029	Dyleff	received 14.11.1961		1961	1961-1965	M	1	A	0		2013-02-08	51.2	1.81		Y	1	2014-05-01	neg			0	0	2014-11-07	positive 1/4	positive 1/4	pos-1/4	2015-02-17	NEG-1	0	0	0
39	RMCA	0	39	RMCA 31292-M-	anerythrus	F_an	Congo (DR)	Orientale		Lima	0.9	29.2167	ne0029	Dyleff	1961-08-20	8	1961	1961-1965	M	1	A	0		2013-02-08	28.6	1.81		Y	1	2014-05-01	neg			0	0	2014-11-07						0	0	0
40	RMCA	0	40	RMCA 30710-M-	anerythrus	F_an	Congo (DR)	Nord-Kivu		Lima	0.2	29.3	ne0029	Dyleff	1961-07-20	7	1961	1961-1965	M	1	A	0		2013-02-08	42.6	1.85		Y	1	2014-05-01	neg			0	0	2014-11-07						0	0	0
45	RMCA	0	45	RMCA 30705-M-	anerythrus	F_an	Congo (DR)	Nord-Kivu		Lima	0.2	29.3	ne0029	Dyleff	1961-02-20	2	1961	1961-1965	F	0	A	0		2013-02-08	36.7	1.87		Y	1	4/15/2014, 10/2/14	poistiive 4/4?, positive 4/4	11/6/2014, 12/8/2014		0	0	2014-11-07	positive 1/4, slightly positive 3/4	positive 1/4, slightly positive 3/4	pos-2/4	2015-02-17	NEG-2	0	0	0
344	RMCA	0	357	RMCA 30812-M-	carruthersi birungensis	F_ca	Rwanda	Sud Province		Rugege	-2.7412	29.6694	se0229 stream	Van Parijs	1961-03-20	3	1961	1961-1965	F	0	A	0		2013-10-03	20.3	1.95		Y	1	2014-04-22	slightly positive 1/4	2014-11-06		0	0	2014-11-24	positive 1/4			2015-02-17	NEG-1	0	0	0
528	RMCA	0	550	RMCA 34456-M-	congicus	F_co	Angola	Huila		Tchivinguiro	-15.15	13.3667	Mission	Crawford de Meneses Cabral	1961-11-20	11	1961	1961-1965	F	0	A	0		2013-11-22	33.9	1.77		Y	1	2014-08-27	neg			0	0	2015-01-14						0	0	0
650	RMCA	0	675	RMCA 30692-M-	pyrrhopus akka	F_py	Congo (DR)	Nord-Kivu		Lima	0.2	29.3	ne0029	Dyleff	1961-07-15	7	1961	1961-1965	M	1	A	0		2014-01-23	7.2	1.61		Y	1	2014-09-02	neg			0	0	2015-01-21						0	0	0
651	RMCA	0	676	RMCA 30691-M-	pyrrhopus akka	F_py	Congo (DR)	Nord-Kivu		Lima	0.2	29.3	ne0029	Dyleff	1961-06-05	6	1961	1961-1965	M	1	A	0		2014-01-23	73.3	1.76		Y	1	2014-09-02	neg			0	0	2015-01-21	slightly positive 1/4					0	0	0
665	RMCA	0	689	???? Two 30688	pyrrhopus akka	F_py	Congo (DR)	Nord-Kivu		Lima	0.2	29.3	ne0029	Dyleff	1961-02-20	2	1961	1961-1965			A	0		2014-01-23	214.8	1.85		Y	1	2014-11-05	neg			0	0	2015-01-21	positive 1/4	positive 1/4	pos-1/4	2015-03-10	NEG-1	0	0	0
667	RMCA	0	691	RMCA 30690-M-	pyrrhopus akka	F_py	Congo (DR)	Nord-Kivu		Lima	0.2	29.3	ne0029	Dyleff	1961-02-20	2	1961	1961-1965	F	0	A	0		2014-01-23	136.4	1.87		Y	1	2014-11-05	neg			0	0	2015-01-21						0	0	0
674	RMCA	0	698	???? Two 30688	pyrrhopus akka	F_py	Congo (DR)	Nord-Kivu		Lima	0.2	29.3	ne0029	Dyleff	1961-02-20	2	1961	1961-1965	F	0	A	0		2014-01-23	297.3	1.83		Y	1	2014-11-05	neg			0	0	2015-01-21						0	0	0
675	RMCA	0	699	RMCA 30689-M-	pyrrhopus akka	F_py	Congo (DR)	Nord-Kivu		Lima	0.2	29.3	ne0029	Dyleff	1961-02-20	2	1961	1961-1965	F	0	A	0		2014-01-23	65.7	1.85		Y	1	2014-11-05	neg			0	0	2015-01-21	slightly positive 1/4	slightly positive 1/4	spos-1/4			0	0	0
688	RMCA	0	742	RMCA 31289-M-	pyrrhopus	F_py	Congo (DR)	Nord-Kivu		Lima	0.2	29.3	ne0029	Dyleff	1961-08-15	8	1961	1961-1965			A	0		2014-01-30	136.7	1.7		Y	1	2014-11-05	neg			0	0	2015-01-21						0	0	0
697	RMCA	0	751	RMCA 31290-M-	pyrrhopus	F_py	Congo (DR)	Nord-Kivu		Lima	0.2	29.3	ne0029	Dyleff	1961-08-20	8	1961	1961-1965	F	0	A	0		2014-01-30	93.8	1.62		Y	1	2014-05-01	neg			0	0	2015-01-21						0	0	0
16	RMCA	0	16	RMCA 30709-M-	anerythrus	F_an	Congo (DR)	Nord-Kivu		Lima	0.2	29.3	ne0029	Dyleff	1961-07-20	7	1961	1961-1965	F	0	A	0		2013-01-29	107.5	1.85		Y	1	2014-04-15	slightly positive 2/4	2014-11-06		0	0	2014-11-07	slightly positive 4/4	slightly positive 4/4	spos-3/4	2015-02-17	POS-1	1	0	1
41	RMCA	0	41	RMCA 30589-M-	anerythrus	F_an	Congo (DR)	Sud-Kivu		Kamituga	-3.01667	28.1	se0328 PPL	Prigogine	1961-01-28	1	1961	1961-1965	F	0	A	0		2013-02-08	145.8	1.68		Y	1	2014-05-01	neg			0	0	2014-11-07	slightly positive 1/4	positive 1/4	pos-1/4	2015-02-17	POS-1	1	0	1
42	RMCA	0	42	RMCA 30704-M-	anerythrus	F_an	Congo (DR)	Nord-Kivu		Lima	0.2	29.3	ne0029	Dyleff	1961-02-20	2	1961	1961-1965	F	0	A	0		2013-02-08	20.5	1.64		Y	1	4/15/2014, 11/14/14	neg, positive 1/4	5/12/2014, 12/8/14	POSITIVE-1 sample verified	1	0	2014-11-07						0	0	1
44	RMCA	0	44	RMCA 30706-M-	anerythrus	F_an	Congo (DR)	Nord-Kivu		Lima	0.2	29.3	ne0029	Dyleff	1961-04-03	4	1961	1961-1965	M	1	A	0		2013-02-08	99.8	1.87		Y	1	2014-04-15	positive 2/4?			0	0	2014-11-07	positive 1/4, slightly positive 1/4	positive 1/4, slightly positive 1/4	pos-1/4, spos-1/4	2015-02-17	POS-1	1	0	1
922	AMNH	1	1210	M-119969	Funisciurus sp. (likely F. lemniscatus)	F_sp	Congo	Cuvette-Ouest	Moyui	Etoumbi	0.019183	14.889	PPL	Alain MacLatchy René Malbrant	12/??/1962	12	1962	1961-1965			A	0		2015-01-22	110.3	1.61	2015-03-02	Y	1	3/3/2015-12 pm				0	0	3/31/15-12 pm				2015-04-20	NEG-2	0	0	0
21	RMCA	0	21	RMCA 31622-M-	anerythrus	F_an	Congo (DR)	Sud-Kivu		Kamituga	-3.01667	28.1	se0328 PPL	Prigogine	1963-08-10	8	1963	1961-1965	F	0	A	0		2013-02-07	246.7	1.88		Y	1	2014-05-01	neg			0	0	2014-11-07						0	0	0
23	RMCA	0	23	RMCA 31360-M-	anerythrus	F_an	Congo (DR)	Sud-Kivu		Lulingu	-2.33333	27.6	se0227 PPL	Prigogine	1963-03-15	3	1963	1961-1965	M	1	A	0		2013-02-07	104.5	1.84		Y	1	2014-05-01	neg			0	0	2014-11-07	slightly positive 2/4	slightly positive 2/4	spos-2/4	2015-02-17	NEG-1	0	0	0
316	RMCA	0	327	RMCA 31645-M-	anerythrus	F_an	Congo (DR)	Sud-Kivu		Kamituga	-3.01667	28.1	se0328 PPL	Prigogine	1963-09-21	9	1963	1961-1965	M	1	J	1		2013-09-20	60.5	1.91		Y	1	2014-04-22	neg			0	0	2014-11-24	slightly positive 2/4	slightly positive 2/4	pos-1/4, spos-1/4	2015-02-17	NEG-1	0	0	0
405	RMCA	0	424	RMCA 31359-M-	carruthersi	F_ca	Congo (DR)	Sud-Kivu		Minembwe	-3.95	28.75	se0328	Prigogine	1963-01-02	1	1963	1961-1965	M	1	A	0		2013-10-25	275.6	1.92		Y	1	2014-08-22	slightly positive 4/4	11/6/14, 12/8/2014	POSITIVE-1 sample verified	1	0	2015-01-14	slightly positive 1/4	slightly positive 1/4				0	0	1
20	RMCA	0	20	RMCA 33076-M-	anerythrus	F_an	Congo (DR)	Sud-Kivu		Kakanda	-3.18333	28.3333	se0328 pop place	Prigogine	1964-11-26	11	1964	1961-1965	F	0	A	0		2013-02-07	24.8	1.83		Y	1	2014-05-01	neg			0	0	2014-11-07	positive 3/4, slightly positive 1/4			2015-02-17	NEG-2	0	0	0
22	RMCA	0	22	RMCA 33236-M-	anerythrus	F_an	Congo (DR)	Orientale		Bucha dike	0.95	29.2167	ne0029	Lukala	1964-03-05	3	1964	1961-1965			A	0		2013-02-07	12.3	1.88		Y	1	2014-05-01	neg			0	0	2014-11-07	positive 1/4	positive 1/4	pos-1/4	2015-02-17	NEG-1	0	0	0
25	RMCA	0	25	RMCA 33234-M-	anerythrus	F_an	Congo (DR)	Orientale		Mazubo nume	0.9	29.2167	ne0029	Lukala	1964-02-19	2	1964	1961-1965	F	0	A	0		2013-02-07	5.9	1.75		Y	1	2014-05-01	neg			0	0	2014-11-07						0	0	0
26	RMCA	0	26	RMCA 33241-M-	anerythrus	F_an	Congo (DR)	Nord-Kivu		Lume	0.266667	29.6667	ne0029 stream	Lukala	1964-04-20	4	1964	1961-1965	F	0	A	0		2013-02-07	45.8	1.66		Y	1	2014-05-01	neg			0	0	2014-11-07	positive 1/4, slightly positive 1/4	positive 1/4, slightly positive 1/4	pos-1/4, spos-1/4	2015-02-17	NEG-1	0	0	0
27	RMCA	0	27	RMCA 33237-M-	anerythrus	F_an	Congo (DR)	Orientale		Mazubo dume	0.9	29.2167	ne0029	Lukala	1964-02-20	2	1964	1961-1965	F	0	A	0		2013-02-07	6.4	1.68		Y	1	2014-05-01	neg			0	0	2014-11-07						0	0	0
28	RMCA	0	28	RMCA 33242-M-	anerythrus	F_an	Congo (DR)	Orientale		Mazubo dike	0.9	29.2167	ne0029	Lukala	1964-02-27	2	1964	1961-1965	F	0	A	0		2013-02-07	15.7	1.63		Y	1	2014-05-01	neg			0	0	2014-11-07						0	0	0
368	RMCA	0	386	RMCA 33077-M-	pyrrhopus akka	F_py	Congo (DR)	Sud-Kivu		Kakanda	-3.18333	28.3333	se0328 pop place	Prigogine	1964-10-17	10	1964	1961-1965	M	1	A	0		2013-10-18	21.3	1.83		Y	1	2014-08-22	neg			0	0	2014-11-24	positive 1/4	positive 1/4	pos-1/4	2015-02-17	NEG-1	0	0	0
669	RMCA	0	693	RMCA 33235-M-	pyrrhopus akka	F_py	Congo (DR)	Orientale		Mazubo mune	0.9	29.2167	ne0029	Lukala	1964-02-24	2	1964	1961-1965	M	1	A	0		2014-01-23	143.7	1.79		Y	1	2014-11-05	neg			0	0	2015-01-21						0	0	0
670	RMCA	0	694	RMCA 33240-M-	pyrrhopus akka	F_py	Congo (DR)	Orientale		Mazubo dume	0.9	29.2167	ne0029	Lukala	1964-02-29	2	1964	1961-1965	F	0	A	0		2014-01-23	41.1	1.68		Y	1	2014-11-05	neg			0	0	2015-01-21	slightly positive 2/4	slightly positive 2/4	spos-1/4			0	0	0
671	RMCA	0	695	RMCA 33233-M-	pyrrhopus akka	F_py	Congo (DR)	Orientale		Bucha	0.95	29.2167	ne0029	Lukala	1964-03-27	3	1964	1961-1965	F	0	A	0		2014-01-23	211.9	1.82		Y	1	2014-11-05	neg			0	0	2015-01-21						0	0	0
672	RMCA	0	696	RMCA 33238-M-	pyrrhopus akka	F_py	Congo (DR)	Orientale		Mazubo dume	0.9	29.2167	ne0029	Lukala	1964-02-27	2	1964	1961-1965	M	1	A	0		2014-01-23	223.6	1.85		Y	1	2014-11-05	neg			0	0	2015-01-21						0	0	0
317	RMCA	0	328	RMCA 34376-M-	anerythrus	F_an	Congo (DR)	Sud-Kivu		Topetope	-2.26667	28.05	se0228	Prigogine	1965-06-24	6	1965	1961-1965	M	1	J	1		2013-09-20	19.3	2.05		Y	1	2014-05-08	neg			0	0	2014-11-24	positive 2/4	positive 2/4	pos-2/4	2015-02-17	NEG-2	0	0	0
369	RMCA	0	387	RMCA 33973-M-	pyrrhopus akka	F_py	Congo (DR)	Sud-Kivu		Idjwi	-2.11772	29.0592	se0229 island	Prigogine	1965-06-30	6	1965	1961-1965	F	0	A	0		2013-10-18	317.1	1.99		Y	1	2014-08-22	neg			0	0	2014-11-24						0	0	0
370	RMCA	0	388	RMCA 33974-M-	pyrrhopus akka	F_py	Congo (DR)	Sud-Kivu		Idjwi	-2.11772	29.0592	se0229 island	Prigogine	1965-06-25	6	1965	1961-1965	F	0	A	0		2013-10-18	81.9	1.81		Y	1	2014-08-22	neg			0	0	2014-11-24	positive 1/4			2015-02-17	NEG-1	0	0	0
527	RMCA	0	549	RMCA 33979-M-	congicus	F_co	Congo (DR)	Sud-Kivu		Kamituga	-3.01667	28.1	se0328 PPL	Prigogine	1965-09-04	9	1965	1961-1965	F	0	A	0		2013-11-22	195.9	1.51		Y	1	2014-08-27	neg			0	0	2015-01-14	positive 1/4	positive 1/4	pos-1/4	2015-03-10	NEG-1	0	0	0
652	RMCA	0	677.1	RMCA 33980-M-	pyrrhopus akka	F_py	Congo (DR)	Sud-Kivu		Kamituga	-3.01667	28.1	se0328 PPL	Prigogine	1965-11-09	11	1965	1961-1965			A	0		2014-01-23	15.2	1.48		Y	1	2014-09-02	neg			0	0	2015-01-21	positive 1/4	positive 1/4	pos-1/4	2015-03-10	NEG-1	0	0	0
653	RMCA	0	677.2	RMCA 33980-M-	pyrrhopus akka	F_py	Congo (DR)	Sud-Kivu		Kamituga	-3.01667	28.1	se0328 PPL	Prigogine	1965-11-09	11	1965	1961-1965			A	0		2014-01-23	13.5	1.71		Y	1	2014-09-02	neg			0	0	2015-01-21	positive 1/4	positive 1/4	spos-1/4	2015-03-10	NEG-1	0	0	0
658	RMCA	0	682	RMCA 34208-M-	pyrrhopus akka	F_py	Congo (DR)	Sud-Kivu		Kamituga	-3.01667	28.1	se0328 PPL	Prigogine	1965-12-13	12	1965	1961-1965	F	0	A	0		2014-01-23	170.8	1.84		Y	1	2014-10-02	neg			0	0	2015-01-21	positive 1/4	positive 1/4		2015-03-10	NEG-1	0	0	0
662	RMCA	0	686	RMCA 34375-M-	pyrrhopus akka	F_py	Congo (DR)	Sud-Kivu		Topetope	-2.26667	28.05	se0228	Prigogine	1965-06-28	6	1965	1961-1965	F	0	A	0		2014-01-23	39.4	1.83		Y	1	2014-10-02	neg			0	0	2015-01-21	positive 1/4, slightly positive 2/4	positive 1/4, slightly positive 2/4	pos-1/4, spos-2/4	2015-03-10	NEG-1	0	0	0
12	RMCA	0	12	RMCA 34792-M-	congicus	F_co	Congo (DR)	Sud-Kivu		Bionga	-3.35	28.1333	se0328 pop place	Prigogine	1966-09-20	9	1966	1966-1970	M	1	A	0		2013-01-29	69.8	1.85		Y	1	2014-05-01	neg			0	0	2014-11-07	positive 2/4	positive 2/4	pos-2/4	2015-02-17	NEG-2	0	0	0
373	RMCA	0	391	97.077-M-5071	pyrrhopus	F_py	Ivory Coast			Guiglo	6.54368	-7.4935	nw0607	O.R.S.T.O.M.	1966-08-13	8	1966	1966-1970			A	0		2013-10-18	185.2	1.68		Y	1	2014-08-22	neg			0	0	2014-11-24						0	0	0
374	RMCA	0	392	97.077-M-6431	pyrrhopus	F_py	Ivory Coast			Akalekro	5.63333	-4.81667	nw0504	O.R.S.T.O.M.	1966-06-04	6	1966	1966-1970			A	0		2013-10-18	116.8	1.74		Y	1	2014-08-22	neg			0	0	2014-11-24						0	0	0
406	RMCA	0	425	RMCA 34245-M-	carruthersi	F_ca	Congo (DR)	Sud-Kivu		Musangakye	-3.56667	28.2667	se0328	Prigogine	1966-04-26	4	1966	1966-1970	F	0	A	0		2013-10-25	71	1.83		Y	1	2014-08-22	neg			0	0	2015-01-14						0	0	0
407	RMCA	0	426	RMCA 34246-M-	carruthersi	F_ca	Congo (DR)	Sud-Kivu		Musangakye	-3.56667	28.2667	se0328	Prigogine	1966-04-26	4	1966	1966-1970	M	1	A	0		2013-10-25	369.7	1.92		Y	1	2014-08-22	neg			0	0	2015-01-14						0	0	0
409	RMCA	0	428	RMCA 34244-M-	carruthersi	F_ca	Congo (DR)	Sud-Kivu		Musangakye	-3.56667	28.2667	se0328	Prigogine	1966-04-29	4	1966	1966-1970	F	0	A	0		2013-10-25	290	1.93		Y	1	2014-08-22	neg			0	0	2015-01-14	slightly positive 3/4	slightly positive 3/4				0	0	0
656	RMCA	0	680	RMCA 34207-M-	pyrrhopus akka	F_py	Congo (DR)	Sud-Kivu		Kiliza	-3.7	28.1667	se0328 stream	Prigogine	1966-01-13	1	1966	1966-1970	M	1	A	0		2014-01-23	14.6	1.8		Y	1	2014-10-02	neg			0	0	2015-01-21	positive 4/4			2015-03-10	NEG-1	0	0	0
657	RMCA	0	681	RMCA 34206-M-	pyrrhopus akka	F_py	Congo (DR)	Sud-Kivu		Kiliza	-3.7	28.1667	se0328 stream	Prigogine	1966-01-27	1	1966	1966-1970	M	1	A	0		2014-01-23	116.3	1.88		Y	1	2014-10-02	slightly positive 1/4	2014-12-08	POSITIVE-1 sample verified (HALF)	1	0	2015-01-21	slightly positive 1/4	slightly positive 1/4		2015-03-10	NEG-1	0	0	1
663	RMCA	0	687	RMCA 35495-M-	pyrrhopus akka	F_py	Congo (DR)	Sud-Kivu		Kamituga	-3.01667	28.1	se0328 PPL	Prigogine	1968-03-15	3	1968	1966-1970	F	0	A	0		2014-01-23	127.5	1.72		Y	1	2014-10-02	neg			0	0	2015-01-21						0	0	0
60	RMCA	0	60	RMCA 36226-M-	anerythrus	F_an	Congo (DR)	Sud-Kivu		Ilengia	-3.3	28.25	se0328	Prigogine	1969-12-20	12	1969	1966-1970	M	1	A	0		2013-02-12	23.6	1.92		Y	1	2014-04-15	neg			0	0	2014-11-07						0	0	0
339	RMCA	0	352	RMCA 35793-M-	carruthersi carruthersi	F_ca	Congo (DR)	Sud-Kivu		Bitale	-2.21667	28.6333	se0228	Prigogine	1970-06-11	6	1970	1966-1970	F	0	A	0		2013-10-03	61.3	2.01		Y	1	2014-04-22	neg			0	0	2014-11-24	positive 1/4			2015-02-17	NEG-1	0	0	0
341	RMCA	0	354	RMCA 35792-M-	carruthersi carruthersi	F_ca	Congo (DR)	Sud-Kivu		Bitale	-2.21667	28.6333	se0228	Prigogine	1970-04-17	4	1970	1966-1970	F	0	A	0		2013-10-03	212.1	1.86		Y	1	2014-04-22	neg			0	0	2014-11-24	positive 1/4	positive 1/4	pos-1/4	2015-02-17	NEG-1	0	0	0
342	RMCA	0	355	RMCA 35795-M-	carruthersi carruthersi	F_ca	Congo (DR)	Sud-Kivu		Bitale	-2.21667	28.6333	se0228	Prigogine	1970-07-04	7	1970	1966-1970	F	0	A	0		2013-10-03	29.6	1.95		Y	1	2014-04-22	neg			0	0	2014-11-24						0	0	0
343	RMCA	0	356	RMCA 35794-M-	carruthersi carruthersi	F_ca	Congo (DR)	Sud-Kivu		Mule	-2.4	28.55	se0228 PPL	Prigogine	1970-05-15	5	1970	1966-1970	F	0	A	0		2013-10-03	41.4	1.59		Y	1	2014-05-08	neg			0	0	2014-11-24						0	0	0
366	RMCA	0	380	RMCA 35759-M-	leonis	F_leo	Liberia			Wewotown lofa county	7	-9.48333	nw0709	Johnson	1970-04-28	4	1970	1966-1970			A	0		2013-10-18	42.1	1.77		Y	1	2014-08-22	neg			0	0	2014-11-24						0	0	0
367	RMCA	0	381	RMCA 35760-M-	leonis	F_leo	Liberia			Baloma lofa county	7.7	-9.65	nw0709	Johnson	1970-04-30	4	1970	1966-1970			A	0		2013-10-18	349.2	1.91		Y	1	2014-08-22	neg			0	0	2014-11-24						0	0	0
372	RMCA	0	390	97.077-M-5076	leucogenys	F_leu	Ivory Coast			Gopoupleu	7.43483	-8.28532	nw0708	O.R.S.T.O.M.	1970-03-13	3	1970	1966-1970			A	0		2013-10-18	23.7	2.02		Y	1	2014-08-22	neg			0	0	2014-11-24						0	0	0
375	RMCA	0	393	97.077-M-5077	leucogenys	F_leu	Ivory Coast			Gopoupleu	7.43483	-8.28532	nw0708	O.R.S.T.O.M.	1970-03-15	3	1970	1966-1970			A	0		2013-10-18	32.4	1.91		Y	1	2014-08-22	neg			0	0	2014-11-24						0	0	0
376	RMCA	0	394	97.077-M-6434	pyrrhopus	F_py	Ivory Coast			Matonguine	7.3	-8.06667	nw0708	O.R.S.T.O.M.	1970-03-16	3	1970	1966-1970			A	0		2013-10-18	86.4	1.79		Y	1	2014-08-22	neg			0	0	2014-11-24						0	0	0
377	RMCA	0	395	97.077-M-5073	pyrrhopus	F_py	Ivory Coast			Matonguine	7.3	-8.06667	nw0708	O.R.S.T.O.M.	1970-03-16	3	1970	1966-1970			A	0		2013-10-18	64	1.79		N, Y	1	2014-08-22	neg			0	0	2014-11-24						0	0	0
378	RMCA	0	396	97.077-M-5072	leucogenys	F_leu	Ivory Coast			Matonguine	7.3	-8.06667	nw0708	O.R.S.T.O.M.	1970-03-13	3	1970	1966-1970			A	0		2013-10-18	73.1	2		faint, Y	1	2014-08-22	neg			0	0	2014-11-24						0	0	0
379	RMCA	0	397	97.077-M-6435	pyrrhopus	F_py	Ivory Coast			Matonguine	7.3	-8.06667	nw0708	O.R.S.T.O.M.	1970-03-16	3	1970	1966-1970			A	0		2013-10-18	91.3	1.87		faint, faint-RETEST, WEIRD STREAK	1	2014-08-22	neg			0	0	2014-11-24						0	0	0
380	RMCA	0	398	97.077-M-6432	pyrrhopus	F_py	Ivory Coast			Matonguine	7.3	-8.06667	nw0708	O.R.S.T.O.M.	1970-03-13	3	1970	1966-1970			A	0		2013-10-18	26.6	1.93		Y	1	2014-08-22	neg			0	0	2014-11-24						0	0	0
381	RMCA	0	399	97.077-M-5075	leucogenys	F_leu	Ivory Coast			Gopoupleu	7.43483	-8.28532	nw0708	O.R.S.T.O.M.	1970-03-13	3	1970	1966-1970			A	0		2013-10-18	41.9	1.94		faint, N, Y	1	2014-08-22	neg			0	0	2014-11-24						0	0	0
382	RMCA	0	400	97.077-M-6433	pyrrhopus	F_py	Ivory Coast			Matonguine	7.3	-8.06667	nw0708	O.R.S.T.O.M.	1970-03-16	3	1970	1966-1970			A	0		2013-10-18	12.6	1.79		faint, N, Y	1	2014-08-22	neg			0	0	2014-11-24	positive 1/4			2015-02-17	NEG-1	0	0	0
383	RMCA	0	401	97.077-M-6436	pyrrhopus	F_py	Ivory Coast			Gopoupleu	7.43483	-8.28532	nw0708	O.R.S.T.O.M.	1970-03-13	3	1970	1966-1970			A	0		2013-10-18	33	1.91		faint, wrong place, Y	1	2014-08-22	neg			0	0	2014-11-24						0	0	0
472	RMCA	0	494	RMCA 73.029-M-0082	lemniscatus lemniscatus	F_lem	Cameroon			Ebogo	3.38333	11.4667	ne0311	Thys Van den Audenaerde & Opdenbosch	1970-05-24	5	1970	1966-1970			A	0		2013-11-15	141.2	1.9		Y	1	2014-04-24	slightly positive 3/4	2014-11-06		0	0	2015-01-14	weird positive 4/4	weird positive 4/4		2015-02-17	NEG-1	0	0	0
477	RMCA	0	499	RMCA 73.029-M-0081	isabella	F_is	Cameroon	Est Region		Belabo	4.91667	13.3	ne0413 PPL	Thys Van den Audenaerde & Opdenbosch	1970-05-14	5	1970	1966-1970			A	0		2013-11-15	87.3	1.87		Y	1	2014-08-27	neg			0	0	2015-01-14						0	0	0
988	AMNH	1	1276	M-239339	Funisciurus pyrropus	F_py	Ivory Coast	15 km. N.Lakota		Gueboua, 6 00 ' N, 5 43' W, high forest	6.00946	-5.69172		Lynn W. Robbins	1971-06-11	6	1971	1971-1975	F	0	A	0		2015-01-30	36	1.84	2015-03-05	Y	1	3/3/2015-5 pm				0	0	3/31/15-12 pm						0	0	0
989	AMNH	1	1277	M-239340	Funisciurus pyrropus	F_py	Ghana	Aburi	Eastern Region	Eastern Region	6.36444	-0.445862		Lynn W. Robbins	1971-08-31	8	1971	1971-1975	F	0	A	0		2015-01-30	17.8	1.57	3/5/2015, 4/9/2015, 4/15/15	N, N, Y	1	3/3/2015-5 pm				0	0	3/31/15-12 pm						0	0	0
981	AMNH	1	1269	M-241139	Funisciurus isabella (actually F. lemniscatus)	F_lem	Cameroon	Est Region		30 km West of Bertoua	4.57916	13.4237		Lynn W. Robbins	1972-02-24	2	1972	1971-1975	M	1	J	1		2015-01-30	7.5	2.03	2015-03-05	Y	1	3/3/2015-12 pm				0	0	3/31/15-12 pm				2015-04-20	NEG-1	0	0	0
982	AMNH	1	1270	M-241140	Funisciurus isabella (actually F. lemniscatus)	F_lem	Cameroon	Est Region		30 km West of Bertoua	4.57916	13.4237		Lynn W. Robbins	1972-02-27	2	1972	1971-1975	F	0	A	0		2015-01-30	7	1.89	2015-03-05	Y	1	3/3/2015-12 pm				0	0	3/31/15-12 pm						0	0	0
983	AMNH	1	1271	M-241141	Funisciurus isabella (actually F. lemniscatus)	F_lem	Cameroon	Est Region		30 km West of Bertoua	4.57916	13.4237		Lynn W. Robbins	1972-04-19	4	1972	1971-1975	F	0	A	0		2015-01-30	68.4	1.79	2015-03-05	Y	1	3/3/2015-12 pm				0	0	3/31/15-12 pm				2015-04-20	NEG-1	0	0	0
473	RMCA	0	495	RMCA 73.018-M-0170	lemniscatus lemniscatus	F_lem	Cameroon			Alen 3 km w maan	2.38333	10.5667	ne0210	Thys Van den Audenaerde & Robbins	1973-03-18	3	1973	1971-1975	F	0	A	0		2013-11-15	57.5	1.91		Y	1	2014-08-27	neg			0	0	2015-01-14						0	0	0
474	RMCA	0	496	RMCA 73.018-M-0220	lemniscatus lemniscatus	F_lem	Cameroon			Alen 3 km w maan	2.38333	10.5667	ne0210	Thys Van den Audenaerde & Robbins	1973-03-18	3	1973	1971-1975	F	0	A	0		2013-11-15	181	1.88		Y	1	2014-08-27	neg			0	0	2015-01-14						0	0	0
476	RMCA	0	498	RMCA 73.018-M-0211	isabella	F_is	Cameroon			Meyo nkoulou 15 km	2.26667	11.3333	ne0211	Thys Van den Audenaerde & Robbins	1973-03-25	3	1973	1971-1975	F	0	A	0		2013-11-15	8.5	1.93		Y	1	2014-08-27	neg			0	0	2015-01-14						0	0	0
800	AMNH	1	1078	M-236370	Funisciurus sp.	F_sp	Cameroon	Ebogo		10 km SW Mbalmayo (3 25' N, 11 25' E)	3.44111	11.434		Lynn W. Robbins	1973-03-31	3	1973	1971-1975	F	0	A	0		2014-11-17	15	1.9	2015-02-23	Y	1	2/17/2015-12 pm				0	0	3/5/15-2:30 pm	positive 4/4	positive 4/4	pos-4/4	2015-04-20	NEG-2	0	0	0
934	AMNH	1	1222	M-236371	Funisciurus sp. (in F. isabella drawer--looks similar)	F_sp	Cameroon	Eseka		Eseka (3 38'N, 10 47'E)	3.65665	10.7772		Lynn W. Robbins	1973-06-16	6	1973	1971-1975	M	1	A	0		2015-01-29	16.1	2.09	2015-03-02	Y	1	3/3/2015-12 pm				0	0	3/31/15-12 pm						0	0	0
478	RMCA	0	500	RMCA 75.003-M-0122	isabella	F_is	Cameroon	Eseka		Eseka 8km sw	3.58333	10.7333	ne0310	Hulselmans & Louette	1974-08-23	8	1974	1971-1975	M	1	A	0		2013-11-15	338.7	1.8		Y	1	2014-08-27	neg			0	0	2015-01-14						0	0	0
479	RMCA	0	501	RMCA 75.003-M-0125	isabella	F_is	Cameroon	Eseka		Eseka 8km sw	3.58333	10.7333	ne0310	Hulselmans & Louette	1974-08-29	8	1974	1971-1975	F	0	A	0		2013-11-15	212.9	1.91		Y	1	2014-04-24	slightly positive 4/4	2014-11-06		0	0	2015-01-14	slightly positive 1/4	slightly positive 1/4				0	0	0
480	RMCA	0	502	RMCA 75.003-M-0123	isabella	F_is	Cameroon	Eseka		Eseka 8km sw	3.58333	10.7333	ne0310	Hulselmans & Louette	1974-08-27	8	1974	1971-1975	F	0	A	0		2013-11-15	30.5	1.88		Y	1	2014-08-27	neg			0	0	2015-01-14	positive 2/4, slightly positive 1/4	slightly positive 1/4		2015-02-17	NEG-1	0	0	0
481	RMCA	0	503	RMCA 75.003-M-0124	isabella	F_is	Cameroon	Eseka		Eseka 8km sw	3.58333	10.7333	ne0310	Hulselmans & Louette	1974-08-28	8	1974	1971-1975	F	0	A	0		2013-11-15	76.7	1.65		Y	1	2014-08-27	neg			0	0	2015-01-14	positive 3/4, slightly positive 1/4	positive 3/4, slightly positive 1/4	pos-3/4, spos-1/4	2015-02-17	NEG-2	0	0	0
935	AMNH	1	1223	M-236372	Funisciurus sp. (in F. isabella drawer--looks similar)	F_sp	Cameroon	Eseka		5 km SW Eseka (3 37'N, 10 45'E)	3.62067	10.7411		Lynn W. Robbins	1974-06-26	6	1974	1971-1975	M	1	A	0		2015-01-29	54.2	1.9	2015-03-02	Y	1	3/3/2015-12 pm				0	0	3/31/15-12 pm				2015-04-20	NEG-2	0	0	0
936	AMNH	1	1224	M-236373	Funisciurus sp. (in F. isabella drawer--looks similar)	F_sp	Cameroon	Eseka		15 km W Eseka	3.66933	10.6498		Lynn W. Robbins	1974-06-10	6	1974	1971-1975	F	0	A	0		2015-01-29	31.6	1.63	2015-03-02	Y	1	3/3/2015-12 pm				0	0	3/31/15-12 pm				2015-04-20	NEG-2	0	0	0
55	RMCA	0	55	RMCA 76.022-M-0014	anerythrus	F_an	Congo (DR)	Sud-Kivu		Mbobole	-3.13333	28.3	se0328	Prigogine	1975-06-05	6	1975	1971-1975	F	0	A	0		2013-02-12	149.7	1.87		Y	1	2014-04-15	neg			0	0	2014-11-07						0	0	0
56	RMCA	0	56	RMCA 76.022-M-0012	anerythrus	F_an	Congo (DR)	Sud-Kivu		Kibanda	-3.33333	27.2	se0327 pop place	Prigogine	1975-05-14	5	1975	1971-1975	F	0	A	0		2013-02-12	88.2	1.63		Y	1	2014-05-01	neg			0	0	2014-11-07						0	0	0
57	RMCA	0	57	RMCA 76.022-M-0013	anerythrus	F_an	Congo (DR)	Sud-Kivu		Kibanda	-3.33333	27.2	se0327 pop place	Prigogine	1975-05-15	5	1975	1971-1975	F	0	A	0		2013-02-12	291.7	1.89		Y	1	2014-05-01	neg			0	0	2014-11-07	slightly positive 1/4	slightly positive 1/4		2015-02-17	NEG-1	0	0	0
384	RMCA	0	402	RMCA 76.022-M-0010	pyrrhopus --	F_py	Congo (DR)	Sud-Kivu		Kamituga	-3.01667	28.1	se0328 PPL	Prigogine	1975-04-04	4	1975	1971-1975	M	1	A	0		2013-10-18	61.9	1.81		Y	1	2014-08-22	neg			0	0	2014-11-24	slightly positive 1/4					0	0	0
385	RMCA	0	404	RMCA 76.022-M-0011	pyrrhopus --	F_py	Congo (DR)	Sud-Kivu		Kilibozi	-3.05	28.15	se0328	Prigogine	1975-04-15	4	1975	1971-1975	F	0	A	0		2013-10-18	68.6	1.79		Y	1	2014-08-22	neg			0	0	2014-11-24						0	0	0
6	RMCA	0	6	RMCA 88.047-M-0070	anerythrus	F_an	Congo (DR)	Orientale		Tshopo	0.466667	25.55	ne0025 District in Orientale Province--2nd order ADM	Colyn	1984-01-01	1	1984	1981-1985			A	0		2013-01-29	57.7	1.85		Y	1	2014-05-01	neg			0	0	2014-11-07						0	0	0
7	RMCA	0	7	RMCA 88.047-M-0071	anerythrus	F_an	Congo (DR)	Orientale		Tshopo	0.466667	25.55	ne0025 District in Orientale Province--2nd order ADM	Colyn	1984-01-01	1	1984	1981-1985			A	0		2013-01-29	70.3	1.96		Y	1	2014-05-01	neg			0	0	2014-11-07	slightly positive 2/4	slightly positive 2/4	spos-1/4	2015-02-17	NEG-1	0	0	0
8	RMCA	0	8	RMCA 88.047-M-0072	anerythrus	F_an	Congo (DR)	Orientale		Tshopo	0.466667	25.55	ne0025 District in Orientale Province--2nd order ADM	Colyn	1984-01-01	1	1984	1981-1985			A	0		2013-01-29	30.7	1.79		Y	1	2014-04-15	slight pos 1/4			0	0	2014-11-07				2015-02-17	NEG-1	0	0	0
9	RMCA	0	9	RMCA 88.047-M-0073	anerythrus	F_an	Congo (DR)	Orientale		Tshopo	0.466667	25.55	ne0025 District in Orientale Province--2nd order ADM	Colyn	1984-01-01	1	1984	1981-1985			A	0		2013-01-29	155.6	1.86		Y	1	2014-05-01	neg			0	0	2014-11-07	slightly positive 3/4	slightly positive 1/4	spos-1/4			0	0	0
10	RMCA	0	10	RMCA 88.047-M-0074	anerythrus	F_an	Congo (DR)	Orientale		Tshopo	0.466667	25.55	ne0025 District in Orientale Province--2nd order ADM	Colyn	1984-01-01	1	1984	1981-1985			A	0		2013-01-29	109.9	1.72		Y	1	2014-05-01	neg			0	0	2014-11-07	positive 1/4			2015-02-17	NEG-1	0	0	0
2	RMCA	0	2	RMCA 93.091-M-0043	anerythrus	F_an	Central African Rep.			Central African Rep.				Colyn	1993-01-01	1	1993	1991-1995			A	0		2013-01-29	37.2	1.6		N, Y	1	2014-05-01	neg			0	0	2014-11-07						0	0	0
3	RMCA	0	3	RMCA 93.091-M-0055	anerythrus	F_an	Central African Rep.			Central African Rep.				Colyn	1993-01-01	1	1993	1991-1995			A	0		2013-01-29	43.9	1.49		Y	1	2014-05-01	neg			0	0	2014-11-07						0	0	0
4	RMCA	0	4	RMCA 93.091-M-0054	anerythrus	F_an	Central African Rep.			Central African Rep.				Colyn	1993-01-01	1	1993	1991-1995			A	0		2013-01-29	40.4	1.8		Y	1	2014-05-01	neg			0	0	2014-11-07	positive 3/4, slightly positive 1/4	positive 2/4	pos-2/4	2015-02-17	NEG-1	0	0	0
5	RMCA	0	5	RMCA 93.091-M-0053	anerythrus	F_an	Central African Rep.			Central African Rep.				Colyn	1993-01-01	1	1993	1991-1995			A	0		2013-01-29	47.2	1.81		Y	1	2014-05-01	neg			0	0	2014-11-07						0	0	0
371	RMCA	0	389	RMCA 93.091-M-0042	pyrrhopus --	F_py	Central African Rep.			Central African Rep.				Colyn	1993-01-01	1	1993	1991-1995			A	0		2013-10-18	20.8	1.67		Y	1	2014-08-22	neg			0	0	2014-11-24						0	0	0
1	RMCA	0	1	RMCA 93.091-M-0044	anerythrus	F_an	Central African Rep.			Central African Rep.				Colyn	1993-01-01	1	1993	1991-1995			A	0		2013-01-29	38.2	1.75		faint, N, Y	1	2014-05-01	neg			0	0	2014-11-07				2015-02-17	POS-1	1	0	1
468	RMCA	0	489	RMCA 93.097-M-0024	lemniscatus	F_lem	Congo (DR)	Bas-Congo		Make	-4.6	15.1667	se0415 pop place	Tshinyenye	1993-06-23	6	1993	1991-1995	F	0	A	0		2013-11-15	160.5	1.93		Y	1	2014-08-27	neg			0	0	2015-01-14	positive 4/4	positive 4/4--HIGH Tm	pos-1/4-HIGH tm	2015-02-17	POS-1, NEG-1	1	0	1
76	RMCA	0	77	??? 1635-M-c???	anerythrus	F_an															A	0		2013-02-22	15.3	1.54		faint, N, Y	1	2014-04-15	neg			0	0	2014-11-07						0	0	0
110	RMCA	0	111	RMCA 6007-M-	anerythrus	F_an	Congo (DR)			? ne uele				Pilette					F	0	A	0		2013-02-22	20.9	1.67		Y	1	2014-05-01	neg	2014-11-06		0	0	2014-11-14						0	0	0
116	RMCA	0	117	RMCA 7666-M-	anerythrus	F_an	Congo (DR)	Bandundu		Kunungu	-2.1	16.4333	se0216	Ngwe					F	0	A	0		2013-02-22	5.2	1.82		Y	1	2014-05-01	neg			0	0	2014-11-14						0	0	0
122	RMCA	0	123	RMCA 7435-M-	anerythrus	F_an	Congo (DR)	Bandundu		Kunungu	-2.1	16.4333	se0216	Ngwe					F	0	A	0		2013-02-22	14.4	1.74		Y	1	2014-05-06	neg			0	0	2014-11-14						0	0	0
123	RMCA	0	124	RMCA 7433-M-	anerythrus	F_an	Congo (DR)	Bandundu		Kunungu	-2.1	16.4333	se0216	Ngwe					M	1	A	0		2013-02-22	13.9	1.77		Y	1	2014-05-06	slightly positive 1/4	2014-11-06		0	0	2014-11-14	positive 1/4	positive 1/4	pos-1/4	2015-02-17	NEG-1	0	0	0
125	RMCA	0	126	RMCA 7436-M-	anerythrus	F_an	Congo (DR)	Bandundu		Kunungu	-2.1	16.4333	se0216	Ngwe					M	1	A	0		2013-02-22	4.4	2.04		Y	1	2014-05-06	neg			0	0	2014-11-14	positive 2/4	positive 2/4	pos-1/4	2015-02-17	NEG-2	0	0	0
129	RMCA	0	130	RMCA 7434-M-	anerythrus	F_an	Congo (DR)	Bandundu		Kunungu	-2.1	16.4333	se0216	Ngwe					F	0	A	0		2013-02-28	17.7	1.52		Y	1	2014-04-15	neg			0	0	2014-11-14	positive 2/4	positive 2/4	pos-2/4	2015-02-17	NEG-2	0	0	0
131	RMCA	0	132	?? 30716??? or 7100?	anerythrus	F_an															A	0		2013-02-28	18.3	1.64		faint, Y	1	2014-04-15	neg			0	0	2014-11-14	slightly positive 1/4	slightly positive 1/4	spos-1/4			0	0	0
181	RMCA	0	183	??? 12419??	anerythrus	F_an															A	0		2013-03-08	34.7	1.46		N, Y	1	2014-05-06	neg			0	0	2014-11-19	positive 1/4	positive 1/4	pos-1/4	2015-02-17	NEG-1	0	0	0
209	RMCA	0	213	RMCA 17393-M-	anerythrus	F_an	Congo (DR)	Bandundu		Keseki	-2.12226	16.548	se0216 used to be -2.016666667 16.35, PPL	Nkele	received 7/23/1946? but maybe collected 1940-42				F	0	A	0		2013-03-08	139.1	2.03		Y	1	2014-05-07	neg			0	0	2014-11-19						0	0	0
238	RMCA	0	243	??? 23697?	anerythrus	F_an															A	0		2013-04-06	37.1	1.63		Y	1	2014-04-17	neg			0	0	2014-11-19						0	0	0
241	RMCA	0	246	??? 22017?	anerythrus	F_an															A	0		2013-04-06	17.6	1.76		Y	1	2014-04-17	neg			0	0	2014-11-19						0	0	0
294	RMCA	0	304	RMCA 16447-M-	carruthersi	F_ca	Rwanda	Sud Province		Astrida bos	-2.56667	29.7167	se0229 PPL	Lestrade							A	0		2013-08-29	65.4	1.89		Y	1	2014-04-17	slightly positive 1/4	2014-11-06		0	0	2014-11-24	positive 2/4			2015-02-17	NEG-2	0	0	0
347	RMCA	0	360	RMCA 28085-M-	carruthersi birungensis	F_ca	Rwanda	Sud Province		Rugege	-2.7412	29.6694	se0229 stream	Lestrade	none				M	1	A	0		2013-10-03	142	1.9		Y	1	2014-05-08	neg			0	0	2014-11-24	positive 1/4			2015-02-17	NEG-1	0	0	0
469	RMCA	0	490	???	lemniscatus lemniscatus	F_lem															A	0		2013-11-15	7.4	2.11		Y	1	2014-08-27	neg			0	0	2015-01-14						0	0	0
470	RMCA	0	491	???	lemniscatus lemniscatus	F_lem															A	0		2013-11-15	12.3	1.79		N, Y	1	2014-08-27	neg			0	0	2015-01-14						0	0	0
471	RMCA	0	492	???	lemniscatus lemniscatus	F_lem															A	0		2013-11-15	23.6	1.74		N, N, N, Y	1	2014-04-24	neg			0	0	2015-01-14						0	0	0
475	RMCA	0	497	???	isabella	F_is															A	0		2013-11-15	33.2	1.81		Y	1	2014-08-27	neg			0	0	2015-01-14						0	0	0
482	RMCA	0	504	?	congicus congicus	F_co									received likely 1904-1905?						A	0		2013-11-15	32.1	1.74		Y	1	2014-08-27	neg			0	0	2015-01-14						0	0	0
484	RMCA	0	506	???	congicus congicus	F_co															A	0		2013-11-15	19.2	1.9		Y	1	2014-08-27	neg			0	0	2015-01-14						0	0	0
485	RMCA	0	507	???	congicus congicus	F_co															A	0		2013-11-15	157.9	1.93		Y	1	2014-04-24	slightly positive 1/4	2014-11-06		0	0	2015-01-14	positive 3/4, slightly positive 1/4			2015-02-17	NEG-2	0	0	0
499	RMCA	0	521	?	congicus congicus	F_co									received likely 1904-1905?						A	0		2013-11-15	5.4	1.82		N, N, N, Y	1	2014-08-27	neg			0	0							0	0	0
507	RMCA	0	529	RMCA 7437-M-	congicus congicus	F_co	Congo (DR)	Bandundu		Kunungu	-2.1	16.4333	se0216	Ngwe					M	1	A	0		2013-11-22	23.8	1.86		Y	1	2014-08-27	neg			0	0	2015-01-14	slightly positive 1/4	slightly positive 1/4	spos-1/4			0	0	0
529	RMCA	0	551	???16369	congicus	F_co															A	0		2013-11-22	230	1.6		Y	1	2014-08-27	neg			0	0	2015-01-14	positive 3/4, slightly positive 1/4		spos-1/4			0	0	0
530	RMCA	0	553	RMCA 16370-M-	congicus	F_co	Congo (DR)	Bas-Congo		Thysville	-5.26667	14.8833	se0514 pop place	Schwetz							A	0		2013-11-22	75.3	1.88		Y	1	2014-08-27	neg			0	0	2015-01-14	positive 3/4, slightly positive 1/4					0	0	0
531	RMCA	0	554	RMCA 16368-M-	congicus	F_co	Congo (DR)	Bas-Congo		Thysville	-5.26667	14.8833	se0514 pop place	Schwetz							A	0		2013-11-22	121.8	1.8		Y	1	2014-04-24	slightly positive 4/4	2014-11-06		0	0	2015-01-14						0	0	0
542	RMCA	0	566	???	congicus congicus	F_co															A	0		2013-12-06	31.8	1.63		N, N, weird, Y	1	2014-08-27	neg			0	0	2015-01-14						0	0	0
544	RMCA	0	568	RMCA 7324-M-	congicus	F_co	Congo (DR)	Kasaï-Occidental		Lusambo	-4.83333	23.4333	se0423 pop place	Ghesquiere					M	1	J	1		2013-12-06	26.6	1.88		N, N, faint, faint	0.25	2014-08-27	neg			0	0	2015-01-14						0	0	0
549	RMCA	0	573	???	congicus	F_co															A	0		2013-12-06	6.9	1.65		Y	1	2014-08-27	neg			0	0	2015-01-21						0	0	0
572	RMCA	0	596	??? 14687?	congicus	F_co															A	0		2014-01-09	69.4	1.61		N, Y	1	2014-08-27	neg			0	0	2015-01-21						0	0	0
583	RMCA	0	607	RMCA 10513-M-	congicus	F_co	Congo (DR)	Katanga		Katompe	-6.13333	26.35	se0626 pop place	Gerard							A	0		2014-01-09	143.8	1.52		N, Y	1	2014-08-27	neg			0	0	2015-01-21						0	0	0
633	RMCA	0	657	???	pyrrhopus akka	F_py															A	0		2014-01-16	28.4	1.51		Y	1	2014-09-02	neg			0	0	2015-01-21						0	0	0
786	AMNH	1	1064	M-55331	Funisciurus anerythrus ochnogaster	F_an	Congo	Kasaï-Occidental	Kasai District	Mission of St. Joseph, Luluabourg, Kasai Distr	-6.01667	22.3167	used to be	Rev R. Callewaert	?						A	0		2014-11-13	3.5	2.04	2/19/2015, 3/9/2015, 4/15/15, 4/17/2015	N, N, N, Y	1	11/14/14-12 pm				0	0	3/5/15-2:30 pm						0	0	0
794	AMNH	1	1072	M-86820	Funisciurus anerythrus ochnogaster	F_an	Congo	Kasaï-Occidental	Kasai District	Mission of St. Joseph, Luluabourg, Kasai Distr	-6.01667	22.3167		Rev R. Callewaert	?						A	0		2014-11-13	12.1	1.68	2/19/2015, 3/9/2015	N, Y	1	2/17/2015-12 pm				0	0	3/5/15-2:30 pm	positive 3/4	positive 2/4	pos-2/4	2015-04-20	NEG-1	0	0	0
795	AMNH	1	1073	M-86222	Funisciurus anerythrus ochnogaster	F_an	Congo	Kasaï-Occidental	Kasai District	Mission of St. Joseph, Luluabourg, Kasai Distr	-6.01667	22.3167		Rev R. Callewaert	?						A	0		2014-11-17	19.6	1.52	2015-02-23	Y	1	2/17/2015-12 pm				0	0	3/5/15-2:30 pm	positive 1/4	positive 1/4	pos-1/4			0	0	0
796	AMNH	1	1074	M-86223	Funisciurus anerythrus ochnogaster	F_an	Congo	Kasaï-Occidental	Kasai District	Mission of St. Joseph, Luluabourg, Kasai Distr	-6.01667	22.3167		Rev R. Callewaert	?						A	0		2014-11-17	99.8	1.79	2/19/2015, 3/9/2015	Y-weird, Y	1	2/17/2015-12 pm				0	0	3/5/15-2:30 pm	positive 2/4, slightly positive 1/4	positive 2/4, slightly positive 1/4	pos-2/4, spos-1/4			0	0	0
797	AMNH	1	1075	M-86225	Funisciurus anerythrus ochnogaster	F_an	Congo	Kasaï-Occidental	Kasai District	Mission of St. Joseph, Luluabourg, Kasai Distr	-6.01667	22.3167		Rev R. Callewaert	?						A	0		2014-11-17	27.6	1.51	2/19/2015, 3/9/2015	N, Y	1	2/17/2015-12 pm				0	0	3/5/15-2:30 pm						0	0	0
798	AMNH	1	1076	M-86226	Funisciurus anerythrus ochnogaster	F_an	Congo	Kasaï-Occidental	Kasai District	Mission of St. Joseph, Luluabourg, Kasai Distr	-6.01667	22.3167		Rev R. Callewaert	?						A	0		2014-11-17	106.8	1.05	2015-02-23	Y	1	2/17/2015-12 pm				0	0	3/5/15-2:30 pm						0	0	0
799	AMNH	1	1077	M-86227	Funisciurus anerythrus ochnogaster	F_an	Congo	Kasaï-Occidental	Kasai District	Mission of St. Joseph, Luluabourg, Kasai Distr	-6.01667	22.3167		Rev R. Callewaert	?						A	0		2014-11-17	9.2	1.65	2/19/2015, 3/9/2015	Y-weird, Y	1	2/17/2015-12 pm				0	0	3/5/15-2:30 pm	positive 4/4	positive 3/4	pos-3/4	2015-04-20	NEG-1	0	0	0
823	AMNH	1	1102	M-86224	Funisciurus congicus congicus	F_co	Congo	Kasaï-Occidental	Kasai District	Mission of St. Joseph, Luluabourg, Kasai Distr	-6.01667	22.3167		Rev R. Callewaert	?						A	0		2014-11-17	12.2	1.68	2/23/2015, 3/9/2015, 4/15/15	N, faint, Y	1	2/17/2015-12 pm	slightly positive 1/4			0	0	3/5/15-2:30 pm						0	0	0
824	AMNH	1	1103	M-86228	Funisciurus congicus congicus	F_co	Congo	Kasaï-Occidental	Kasai District	Mission of St. Joseph, Luluabourg, Kasai Distr	-6.01667	22.3167		Rev R. Callewaert	?						A	0		2014-11-17	26.5	1.95	2015-02-23	Y	1	2/17/2015-12 pm				0	0	3/5/15-2:30 pm	positive 3/4, slightly positive 1/4	positive 1/4, slightly positive 2/4	pos-2/4	2015-04-20	NEG-2	0	0	0
926	AMNH	1	1214	M-119973	Funisciurus lemniscatus (Actually Funisciurus isabella)	F_is	Congo	Cuvette-Ouest	Moyui	Etoumbi	0.019183	14.889	PPL	Alain MacLatchy René Malbrant							A	0	IDed wrong in field? actually F. isabella	2015-01-22	131.6	1.79	2015-03-02	Y	1	3/3/2015-12 pm	weird peaks			0	0	3/31/15-12 pm						0	0	0
927	AMNH	1	1215	M-119974	Funisciurus lemniscatus (Actually Funisciurus isabella)	F_is	Congo	Cuvette-Ouest	Moyui	Etoumbi	0.019183	14.889	PPL	Alain MacLatchy René Malbrant							A	0	IDed wrong in field? actually F. isabella	2015-01-22	138.9	1.67	2015-03-02	Y	1	3/3/2015-12 pm	weird peaks			0	0	3/31/15-12 pm				2015-04-20	NEG-2	0	0	0
928	AMNH	1	1216	M-119975	Funisciurus lemniscatus (Actually Funisciurus isabella)	F_is	Congo	Cuvette-Ouest	Moyui	Etoumbi	0.019183	14.889	PPL	Alain MacLatchy René Malbrant							A	0	IDed wrong in field? actually F. isabella	2015-01-22	145.9	1.69	2015-03-02	Y	1	3/3/2015-12 pm	weird peaks			0	0	3/31/15-12 pm						0	0	0
929	AMNH	1	1217	M-119976	Funisciurus lemniscatus (Actually Funisciurus isabella)	F_is	Congo	Cuvette-Ouest	Moyui	Etoumbi	0.019183	14.889	PPL	Alain MacLatchy René Malbrant							A	0	IDed wrong in field? actually F. isabella	2015-01-22	47.6	1.54	2015-03-02	Y	1	3/3/2015-12 pm				0	0	3/31/15-12 pm				2015-04-20	NEG-2	0	0	0
930	AMNH	1	1218	M-119977	Funisciurus lemniscatus (Actually Funisciurus isabella)	F_is	Congo	Cuvette-Ouest		Abolo	-1.05277	15.0331	pop place	Alain MacLatchy René Malbrant							A	0	IDed wrong in field? actually F. isabella	2015-01-29	68.8	1.53	2015-03-02	Y	1	3/3/2015-12 pm				0	0	3/31/15-12 pm				2015-04-20	NEG-1	0	0	0
931	AMNH	1	1219	M-119978	Funisciurus lemniscatus (Actually Funisciurus isabella)	F_is	Congo	Cuvette-Ouest		Abolo	-1.05277	15.0331	pop place	Alain MacLatchy René Malbrant							A	0	IDed wrong in field? actually F. isabella	2015-01-29	62.3	1.68	2015-03-02	Y	1	3/3/2015-12 pm				0	0	3/31/15-12 pm				2015-04-20	NEG-2	0	0	0
932	AMNH	1	1220	M-119979	Funisciurus lemniscatus (Actually Funisciurus isabella)	F_is	Congo	Cuvette-Ouest		Abolo	-1.05277	15.0331	pop place	Alain MacLatchy René Malbrant							A	0	IDed wrong in field? actually F. isabella	2015-01-29	90.1	1.76	2015-03-02	Y	1	3/3/2015-12 pm	weird peaks			0	0	3/31/15-12 pm				2015-04-20	NEG-2	0	0	0
933	AMNH	1	1221	M-119980	Funisciurus lemniscatus (Actually Funisciurus isabella)	F_is	Congo	Cuvette-Ouest		Abolo	-1.05277	15.0331	pop place	Alain MacLatchy René Malbrant							A	0	IDed wrong in field? actually F. isabella	2015-01-29	93.9	1.74	2015-03-02	Y	1	3/3/2015-12 pm				0	0	3/31/15-12 pm				2015-04-20	NEG-2	0	0	0
947	AMNH	1	1235	M-119991	Funisciurus lemniscatus	F_lem		Cuvette-Ouest	Moyui	Etoumbi	0.019183	14.889	PPL	Rene Malbrant							A	0	Moyou Crufo??	2015-01-29	140.6	1.78	2015-03-02	Y	1	3/3/2015-12 pm				0	0	3/31/15-12 pm						0	0	0
977	AMNH	1	1265	M-54307	Funisciurus lemniscatus	F_lem	Central African Republic	Suanke	Karagoua	Karagoua Koudou, French Congo	6.60868	18.2002		A. Baudon							A	0		2015-01-30	32	1.52	2015-03-05	Y	1	3/3/2015-12 pm	positive 3/4	2015-03-10	NEG-2	0	0	3/31/15-12 pm						0	0	0
978	AMNH	1	1266	M-89584	Funisciurus lemniscatus	F_lem	Cameroon	South		Bipindi	3.07808	10.4102	town	G.H.H. Tate					M	1	J	1		2015-01-30	19.5	1.61	2015-03-05	Y	1	3/3/2015-12 pm				0	0	3/31/15-12 pm						0	0	0
979	AMNH	1	1267	M-89585	Funisciurus lemniscatus	F_lem	Cameroon	South		Bipidi	3.07808	10.4102	town	G.H.H. Tate					F	0	A	0		2015-01-30	11.4	1.67	2015-03-05	Y	1	3/3/2015-12 pm				0	0	3/31/15-12 pm				2015-04-20	NEG-1	0	0	0
980	AMNH	1	1268	M-89586	Funisciurus lemniscatus	F_lem	Cameroon			Zingui	2.81667	10.9667	Zingui: 2.816667 10.966667 OR 2.75 10.2	G.H.H. Tate					M	1	A	0		2015-01-30	48.5	1.93	2015-03-05	Y	1	3/3/2015-12 pm	positive 1/4	2015-03-10	NEG-1	0	0	3/31/15-12 pm						0	0	0
993	AMNH	1	1281	M-120019	Funisciurus pyrropus mystax	F_py	Congo	Cuvette-Ouest	Moyui	Etoumbi, moyen coufs	0.019183	14.889	PPL	Alain MacLatchy RenŽ Malbrant							A	0		2015-01-30	128.1	1.76	2015-03-05	Y	1	3/3/2015-5 pm				0	0	3/31/15-12 pm						0	0	0
994	AMNH	1	1282	M-120020	Funisciurus pyrropus mystax	F_py	Congo	Cuvette-Ouest	Moyui	Etoumbi	0.019183	14.889	PPL	Alain MacLatchy RenŽ Malbrant							A	0		2015-01-30	74.6	1.6	2015-03-05	Y	1	3/3/2015-5 pm				0	0	3/31/15-12 pm				2015-04-20	NEG-1	0	0	0
995	AMNH	1	1283	M-120021	Funisciurus pyrropus mystax	F_py	Congo	Cuvette-Ouest	Moyui	Etoumbi	0.019183	14.889	PPL	Alain MacLatchy RenŽ Malbrant							A	0		2015-01-30	68.7	1.79	2015-03-05	Y	1	3/3/2015-5 pm				0	0	3/31/15-12 pm						0	0	0
996	AMNH	1	1284	M-120022	Funisciurus pyrropus mystax	F_py	Congo	Cuvette-Ouest	Moyui	Etoumbi	0.019183	14.889	PPL	Alain MacLatchy RenŽ Malbrant							A	0		2015-01-30	107.6	1.74	3/5/2015, 4/9/2015	N, Y	1	3/3/2015-5 pm				0	0	3/31/15-12 pm						0	0	0
997	AMNH	1	1285	M-120023	Funisciurus pyrropus mystax	F_py	Congo	Cuvette-Ouest	Moyui	Etoumbi	0.019183	14.889	PPL	Alain MacLatchy RenŽ Malbrant							A	0		2015-01-30	179.4	1.84	3/5/2015, 4/9/2015	N, Y	1	3/3/2015-5 pm				0	0	3/31/15-2:30 pm						0	0	0
998	AMNH	1	1286	M-120024	Funisciurus pyrropus mystax	F_py	Congo	Cuvette-Ouest	Moyui	Etoumbi	0.019183	14.889	PPL	Alain MacLatchy RenŽ Malbrant							A	0		2015-01-30	139	1.59	2015-03-05	Y	1	3/3/2015-5 pm				0	0	3/31/15-2:30 pm						0	0	0
999	AMNH	1	1287	M-120025	Funisciurus pyrropus mystax	F_py	Congo	Cuvette-Ouest	Moyui	Etoumbi	0.019183	14.889	PPL	Alain MacLatchy RenŽ Malbrant							A	0		2015-01-30	117	1.77	3/5/2015, 4/9/2015	N, Y	1	3/3/2015-5 pm				0	0	3/31/15-2:30 pm						0	0	0
1000	AMNH	1	1288	M-120026	Funisciurus pyrropus mystax	F_py	Congo	Cuvette-Ouest	Moyui	Etoumbi	0.019183	14.889	PPL	Alain MacLatchy RenŽ Malbrant							A	0		2015-01-30	97.1	1.59	3/5/2015, 4/9/2015	N, Y	1	3/3/2015-5 pm				0	0	3/31/15-2:30 pm						0	0	0
1001	AMNH	1	1289	M-120027	Funisciurus pyrropus mystax	F_py	Congo	Cuvette-Ouest	Moyui	Etoumbi	0.019183	14.889	PPL	Alain MacLatchy RenŽ Malbrant							A	0		2015-01-30	144.3	1.79	3/5/2015, 4/9/2015	N, Y	1	3/3/2015-5 pm				0	0	3/31/15-2:30 pm				2015-04-20	NEG-1	0	0	0
1002	AMNH	1	1290	M-120028	Funisciurus pyrropus mystax	F_py	Congo	Cuvette-Ouest	Moyui	Etoumbi	0.019183	14.889	PPL	Alain MacLatchy RenŽ Malbrant							A	0		2015-02-06	110.6	1.46	3/5/2015, 4/9/2015	N, Y	1	3/3/2015-5 pm				0	0	3/31/15-2:30 pm						0	0	0
1003	AMNH	1	1291	M-120029	Funisciurus pyrropus mystax	F_py	Congo	Cuvette-Ouest	Moyui	Etoumbi	0.019183	14.889	PPL	Alain MacLatchy RenŽ Malbrant							A	0		2015-02-06	123	1.81	3/5/2015, 4/9/2015	N, Y	1	3/3/2015-5 pm				0	0	3/31/15-2:30 pm				2015-04-20	NEG-2	0	0	0
1004	AMNH	1	1292	M-120030	Funisciurus pyrropus mystax	F_py	Congo	Cuvette-Ouest	Moyui	Etoumbi	0.019183	14.889	PPL	Alain MacLatchy RenŽ Malbrant							A	0		2015-02-06	71	1.56	2015-03-05	Y	1	3/3/2015-5 pm				0	0	3/31/15-2:30 pm				2015-04-20	NEG-1	0	0	0
1008	AMNH	1	1296	M-120034	Funisciurus pyrropus mystax	F_py	Gabon	Estuaire		Kango	0.172691	10.1088	PPL	Alain MacLatchy RenŽ Malbrant							A	0		2015-02-06	103.5	1.82	2015-03-05	Y	1	3/3/2015-5 pm				0	0	3/31/15-2:30 pm				2015-04-20	NEG-2	0	0	0
1029	AMNH	1	1390	M-54342	Funisciurus sp. (likely pyrropus)	F_sp	Central African Republic	Suanke?	Swanke(Souanke?)	Swanke(Souanke?)	6.60868	18.2002		A. Baudon							A	0		2015-02-12	8.6	1.69	2015-03-09	Y	1	3/3/2015-5 pm				0	0	3/31/15-2:30 pm						0	0	0
117	RMCA	0	118	RMCA 7668-M-	anerythrus	F_an	Congo (DR)	Bandundu		Kunungu	-2.1	16.4333	se0216	Ngwe					F	0	A	0		2013-02-22	27.6	1.74		Y	1	2014-05-01	neg			0	0	2014-11-14	positive 1/4	positive 1/4	pos-1/4	2015-02-17	POS-1	1	0	1
120	RMCA	0	121	RMCA 7667-M-	anerythrus	F_an	Congo (DR)	Bandundu		Kunungu	-2.1	16.4333	se0216	Ngwe					F	0	A	0		2013-02-22	11.4	1.82		Y	1	2014-04-15	slightly positive 1/4			0	0	2014-11-14	positive 2/4	positive 2/4	pos-2/4	2015-02-17	POS-1, NEG-1	1	0	1
336	RMCA	0	349	??? 26573?	anerythrus	F_an													M	1	A	0		2013-10-03	68.9	1.93		Y	1	2014-05-08	neg			0	0	2014-11-24	positive 1/4, slightly positive 2/4	positive 1/4, slightly positive 2/4	pos-1/4, spos-2/4	2015-02-17	POS-1, NEG-1	1	0	1
483	RMCA	0	505	RMCA 17392-M-	congicus congicus	F_co	Congo (DR)	Bandundu		Keseki	-2.12226	16.548	se0216 used to be -2.016666667 16.35, PPL	Nkele	received 7/23/1946? but maybe collected 1940-42				M	1	A	0		2013-11-15	33.3	1.91		Y	1	2014-08-27	neg			0	0	2015-01-14	positive 3/4, slightly positive 1/4	positive 3/4, slightly positive 1/4--high Tm	pos-1/4-HIGH tm	2015-02-17	POS-1, NEG-1	1	0	1
490	RMCA	0	512	???	congicus congicus	F_co															A	0		2013-11-15	8.3	2.23		Y	1	2014-08-27	neg			0	0	2015-01-14	positive 1/4	positive 1/4	pos-1/4	2015-02-17	POS-1	1	0	1
