# Supplementary material for: Ghosts of infections past: using archival samples to understand a century of monkeypox virus prevalence among host communities across space and time
Source: R Soc Open Sci. 2018 Jan 31;5(1):171089. doi: 10.1098/rsos.171089 (PMC5792900; doi:10.1098/rsos.171089)
Supplement: Species comparison data [file rsos171089supp9.csv]

	Species	Pos_G2RGF2	Pos_G2RWA	Pos_All	Tot	prev_G2RG	G2RG_lowCI	G2RG_highCI	prev_G2RWA	G2RWA_lowCI	G2RWA_highCI	prev_both	both_lowCI	both_highCI
1	F_an	12	38	45	362	0.0331491712707182	0.0172437176295726	0.0571885659256674	0.104972375690608	0.075362013897539	0.14122906276851	0.124309392265193	0.0921354702605906	0.162781123498275
2	F_ca	1	2	3	109	0.00917431192660551	0.000232246494352311	0.0500568230848125	0.018348623853211	0.0022298793156673	0.0647118556100816	0.0275229357798165	0.00571225728249573	0.0783301281121534
3	F_co	15	24	32	239	0.0627615062761506	0.0355493184227082	0.101403574456798	0.100418410041841	0.065405867116874	0.145724882623061	0.133891213389121	0.093416506480282	0.183727983774539
4	F_lem	2	3	5	82	0.024390243902439	0.00296754155142273	0.0853432249550826	0.0365853658536585	0.00760927730209453	0.10321502161817	0.0609756097560976	0.0200930005107692	0.136586772071582
5	F_py	5	5	8	201	0.0248756218905473	0.00812529471980971	0.0570936692697277	0.0248756218905473	0.00812529471980971	0.0570936692697277	0.0398009950248756	0.0173373350585066	0.076914947992609
6	All	35	72	93	1038	0.033718689788054	0.023596462458957	0.0465844514313909	0.069364161849711	0.0546655391014343	0.0865582454421402	0.0895953757225433	0.0729226197851537	0.108636325490201
7	F_ba	0	0	0	7	0	0	0.409616397225003	0	0	0.409616397225003	0	0	0.409616397225003
8	F_is	0	0	0	18	0	0	0.185301968137852	0	0	0.185301968137852	0	0	0.185301968137852
9	F_leo	0	0	0	2	0	0	0.841886116991581	0	0	0.841886116991581	0	0	0.841886116991581
10	F_leu	0	0	0	6	0	0	0.4592581264399	0	0	0.4592581264399	0	0	0.4592581264399
11	F_su	0	0	0	1	0	0	0.975	0	0	0.975	0	0	0.975
12	F_spp	0	0	0	11	0	0	0.284914152918154	0	0	0.284914152918154	0	0	0.284914152918154
